# Supplementary material for: Large‐scale genome‐wide association study, using historical data, identifies conserved genetic architecture of cyanogenic glucoside content in cassava (Manihot esculenta Crantz) root
Source: Plant J. 2020 Dec 18;105(3):754–70. doi: 10.1111/tpj.15071 (PMC7898387; doi:10.1111/tpj.15071)
Supplement: Supplementary file 2 — Table S1. Raw HCN data set from Latin America (Embrapa, Brazil). Table S2. Summary statistics, variance components and broad‐sense heritability for HCN. Table S3. All 1389 BLUPs for the Latin American (Embrapa, Brazil) data set and the list of 1246 BLUPs with genotype information used for GWAS. Table S4. Significant SNPs from Latin American data set (Embrapa, Brazil). Table S5. Significant SNPs from GWAS on 523 unique individuals. Table S6. Cultivated and cassava progenitor differentiating loci comparison: Manihot esculenta versus Manihot esculenta subsp. flabellifolia. Table S7. Designed KASP marker sequences. Table S8. HCN KASP segregation results. Table S9. All 242 significant epistasis interaction pairs of SNPs higher than Bonferroni correction threshold (two‐way test result). Table S10. Single point mutation prediction for Manes.16G007900 and Manes.16G008000. Table S11. List of countries and regions in sub‐Saharan Africa with their average BLUP values. Table S12. Raw African data set phenotypes. Table S13. African BLUPs used for GWAS analysis. Table S14. Significant SNPs from African germplasm GWAS analysis. Table S15. Raw African (IITA) and Latin American (Embrapa) phenotypes. Table S16. All 1882 combined BLUPs for Africa (IITA) and Latin America (Embrapa) GWAS. Table S17. Significant SNPs from African and Brazil germplasm. Table S18. Significant SNPs from whole‐genome imputation of chromosome 16 GWAS using HapMap II and raw GBS data set; 5000 SNP windows were used. [file TPJ-105-754-s002.xlsx]

## Sheet: Table 1
Table 1. Summary of candidate genes within the regions (chromosomes 14 and 16) associated with HCN variation in cassava for Brazilian germplasm.
Chromosome	GWAS-LD Intervals	High LD Intervals (r2 > 0.8)	Main candidate gene	Annotation
16	3.6 MB (409 genes)	248 KB (6 genes)	Transporter	Multidrug and Toxic Compound Extrusion
14	615 KB (77 genes)	274 KB (3 genes)	ATPase protein	plasma membrane H+-ATPase

## Sheet: Table 2
Table 2. Summary of genes within the regions associated with HCN variation in cassava for Brazilian germplasm.
Chromosome	SNP	Position, bp	Allele	P-value	Gene	Name	Function	Reference
16	S16_773999	773999	G/A	7.53e-22	Manes.16G007900	MATE efflux family protein.	Multidrug and Toxic Compound Extrusion or Multi-Antimicrobial Extrusion.	Darbani et al. 2016
16	S16_795990	795990	A/T	2.41e-10	Manes.16G008000	MATE efflux family protein.	Multidrug and Toxic Compound Extrusion or Multi-Antimicrobial Extrusion.
16	S16_796041	796041	T/A	1.36e-20	Manes.16G008100	NA
16	S16_800090	800090	A/T	4.33e-21	Manes.16G008200	UPF0051 PROTEIN ABCI8, CHLOROPLASTIC-RELATED	The incorporation of iron and exogenous sulfur into a metallo-sulfur cluster.
16	S16_698521	698521	A/G	2.08e-16	Manes.16G007000	F-type H+-transporting ATPase subunit gamma (ATPF1G, atpG) (ATP synthase).	The sector of a hydrogen-transporting ATP synthase complex in which the catalytic activity resides; it comprises the catalytic core and central stalk, and is peripherally associated with a membrane, such as the plasma membrane or the mitochondrial inner membrane, when the entire ATP synthase is assembled.
16	S16_658264	658264	T/C	2.34e-16	Manes.16G006300	ANKYRIN REPEAT FAMILY PROTEIN.
14	S14_6050078	6050078	G/A	1.09e-08	Manes.14G074300	HPP family protein.	integral membrane HPP family protein involved in Nitrite Transport Activity.	Maeda et al. 2014
14	S14_5775892	5775892	G/T	1.63e-08	Manes.14G071000	K03355 - anaphase-promoting complex subunit 8 (APC8, CDC23).	Interacting selectively and non-covalently with any protein or protein complex (a complex of two or more proteins that may include other nonprotein molecules).
14	S14_6021712	6021712	A/T	7.32e-08	Manes.14G073900	H(+)-ATPase	The plasma membrane H+-ATPase mediated H+influx may be associated with the plasma membrane gradients as well as Al-induced citrate efflux mediated by a H+-ATPase-coupled MATE co-transport system.	J. Zhang et al. 2017 and Wu et al. 2014

## Sheet: Table 3
Table 3. Chromosome 16 interactions SNP Pairs for Separated (1 Mb apart) Epistasis Interactions in Chromosome 16. SNP 1 and SNP 2 Showed Strong Significant Interactions. The table also contains Single-Locus P-value for the interaction SNPs (SNP).
SNP 1		SNP 2		Interactions
SNP	Single-Locus p Value	SNP	Single-Locus p Value	Interaction p Value
S16_12540	1e-05	S16_1063230	4.31e-15	5.20786e-10
S16_1298874	2.01e-07	S16_12540	1e-05	2.96906e-09
S16_1298876	7.72e-08	S16_12540	1e-05	8.37175e-10

## Sheet: Supporting Table S1
Supporting Table S1: Cyanide (HCN) Raw phenotype. CLONE are the names of individuals in experiments assayed for HCN. YEAR(S) represent the experiments year. REP represents experiment's replications.
CLONE	YEAR	REP	HCN	YEAR.REP
1335_03	2017	1	6	2017.1
1335_03	2017	2	6	2017.2
1335_03	2017	3	6	2017.3
1335_17	2017	1	8	2017.1
1335_17	2017	2	8	2017.2
1335_17	2017	3	8	2017.3
1335_25	2017	1	4	2017.1
1335_25	2017	2	4	2017.2
1335_25	2017	3	4	2017.3
A._Marag_BGM0249	2019	1	3	2019.1
A._Marag_BGM0249	2019	2	4	2019.2
A._Marag_BGM0249	2019	3	4	2019.3
AF_2011_52_10	2016	1	8	2016.1
AF_2011_52_10	2016	2	8	2016.2
AF_2011_52_10	2016	3	8	2016.3
AF_2011_52_10	2016	4	8	2016.4
AF_2011_52_19	2016	1	8	2016.1
AF_2011_52_19	2016	2	8	2016.2
AF_2011_52_19	2016	3	8	2016.3
AF_2011_52_19	2016	4	8	2016.4
AF_2011_52_25	2016	1	3.3	2016.1
AF_2011_52_25	2016	2	4	2016.2
AF_2011_52_25	2016	3	3	2016.3
AF_2011_52_25	2016	4	3	2016.4
AF_2011_52_25	2019	1	5	2019.1
AF_2011_52_25	2019	2	5	2019.2
AF_2011_52_25	2019	3	6	2019.3
AF_2011_53_01	2016	1	5.3	2016.1
AF_2011_53_01	2016	2	4	2016.2
AF_2011_53_01	2016	3	6	2016.3
AF_2011_53_01	2016	4	6	2016.4
AF_2011_53_05	2016	1	4.7	2016.1
AF_2011_53_05	2016	2	4	2016.2
AF_2011_53_05	2016	3	4	2016.3
AF_2011_53_05	2016	4	6	2016.4
AF_2011_53_10	2016	1	5.3	2016.1
AF_2011_53_10	2016	2	4	2016.2
AF_2011_53_10	2016	3	6	2016.3
AF_2011_53_10	2016	4	6	2016.4
AF_2011_53_10	2019	1	6	2019.1
AF_2011_53_10	2019	2	5	2019.2
AF_2011_53_10	2019	3	5	2019.3
AF_2011_53_26	2016	1	3.7	2016.1
AF_2011_53_26	2016	2	4	2016.2
AF_2011_53_26	2016	3	4	2016.3
AF_2011_53_26	2016	4	4	2016.4
AF_2011_53_26	2019	1	4	2019.1
AF_2011_53_26	2019	2	5	2019.2
AF_2011_53_26	2019	3	5	2019.3
Aipim_Abacate	2017	1	6	2017.1
Aipim_Abacate	2017	2	4	2017.2
Aipim_Abacate	2017	3	3	2017.3
Aipim_Abacate	2017	4	4	2017.4
Aipim_Abacate	2017	5	4	2017.5
Aipim_Abacate	2017	6	4	2017.6
Aipim_Brasilia	2016	1	4	2016.1
Aipim_Brasilia	2016	2	4	2016.2
Aipim_Brasilia	2016	3	4	2016.3
Aipim_Brasilia	2016	4	4	2016.4
Aipim_Brasilia	2017	1	3	2017.1
Aipim_Brasilia	2017	2	3	2017.2
Aipim_Brasilia	2017	3	4	2017.3
Aipim_Brasilia	2019	1	3	2019.1
Aipim_Brasilia	2019	2	3	2019.2
Aipim_Brasilia	2019	3	4	2019.3
Aipim_Brasilia	2019	4	4	2019.4
Aipim_Brasilia	2019	5	4	2019.5
Aipim_Brasilia	2019	6	3	2019.6
Aipim_Guanambi	2019	1	3	2019.1
Aipim_Guanambi	2019	2	3	2019.2
Aipim_Guanambi	2019	3	5	2019.3
Aipim_Guanambi	2019	4	2	2019.4
Aipim_Guanambi	2019	5	2	2019.5
Aipim_Guanambi	2019	6	2	2019.6
Aipim_Manteiga	2017	1	4	2017.1
Aipim_Manteiga	2017	2	4	2017.2
Aipim_Manteiga	2017	3	4	2017.3
Baianinha	2016	1	8	2016.1
Baianinha	2016	2	8	2016.2
Baianinha	2016	3	8	2016.3
Baianinha	2016	4	8	2016.4
BGM0001	2016	1	5.3	2016.1
BGM0001	2016	2	5	2016.2
BGM0001	2016	3	6	2016.3
BGM0001	2016	4	5	2016.4
BGM0004	2016	1	8	2016.1
BGM0004	2016	2	8	2016.2
BGM0004	2016	3	8	2016.3
BGM0004	2016	4	8	2016.4
BGM0005	2016	1	3.8	2016.1
BGM0005	2016	2	4	2016.2
BGM0005	2016	3	3	2016.3
BGM0005	2016	4	4	2016.4
BGM0005	2017	4	4	2017.4
BGM0005	2017	5	3	2017.5
BGM0005	2017	6	4	2017.6
BGM0005	2018	1	3	2018.1
BGM0005	2018	2	2	2018.2
BGM0005	2018	3	3	2018.3
BGM0006	2016	1	5.7	2016.1
BGM0006	2016	2	4	2016.2
BGM0006	2016	3	4	2016.3
BGM0006	2016	4	4	2016.4
BGM0006	2018	1	3	2018.1
BGM0006	2018	2	3	2018.2
BGM0006	2018	3	4	2018.3
BGM0006	2019	4	4	2019.4
BGM0006	2019	5	6	2019.5
BGM0006	2019	6	6	2019.6
BGM0011	2016	1	4	2016.1
BGM0011	2016	2	4	2016.2
BGM0011	2016	3	4	2016.3
BGM0011	2016	4	4	2016.4
BGM0011	2017	4	4	2017.4
BGM0011	2017	5	6	2017.5
BGM0011	2018	1	3	2018.1
BGM0011	2018	2	3	2018.2
BGM0011	2018	3	3	2018.3
BGM0014	2016	1	5.3	2016.1
BGM0014	2016	2	4	2016.2
BGM0014	2016	3	6	2016.3
BGM0014	2016	4	6	2016.4
BGM0014	2019	1	5	2019.1
BGM0014	2019	2	5	2019.2
BGM0014	2019	3	6	2019.3
BGM0017	2016	1	6.7	2016.1
BGM0017	2016	2	8	2016.2
BGM0017	2016	3	8	2016.3
BGM0017	2016	4	4	2016.4
BGM0017	2017	4	4	2017.4
BGM0017	2017	5	4	2017.5
BGM0017	2017	6	4	2017.6
BGM0017	2018	1	3	2018.1
BGM0017	2018	2	3	2018.2
BGM0017	2018	3	3	2018.3
BGM0017	2018	4	2	2018.4
BGM0017	2018	5	3	2018.5
BGM0017	2018	6	4	2018.6
BGM0017	2019	1	5	2019.1
BGM0017	2019	2	6	2019.2
BGM0017	2019	3	5	2019.3
BGM0018	2016	1	4	2016.1
BGM0018	2016	2	4	2016.2
BGM0018	2016	3	4	2016.3
BGM0018	2016	4	4	2016.4
BGM0018	2019	1	6	2019.1
BGM0018	2019	2	5	2019.2
BGM0018	2019	3	5	2019.3
BGM0018	2019	4	4	2019.4
BGM0018	2019	5	6	2019.5
BGM0018	2019	6	4	2019.6
BGM0019	2016	1	8	2016.1
BGM0019	2016	2	8	2016.2
BGM0019	2016	3	8	2016.3
BGM0019	2016	4	8	2016.4
BGM0019	2019	1	8	2019.1
BGM0019	2019	2	8	2019.2
BGM0019	2019	3	8	2019.3
BGM0019	2019	4	8	2019.4
BGM0019	2019	5	8	2019.5
BGM0019	2019	6	8	2019.6
BGM0020	2016	1	6.5	2016.1
BGM0020	2016	2	5	2016.2
BGM0020	2016	3	5	2016.3
BGM0020	2016	4	5	2016.4
BGM0020	2017	4	4	2017.4
BGM0020	2017	5	4	2017.5
BGM0020	2017	6	4	2017.6
BGM0020	2018	1	4	2018.1
BGM0020	2018	2	4	2018.2
BGM0020	2018	3	4	2018.3
BGM0020	2018	4	4	2018.4
BGM0020	2018	5	4	2018.5
BGM0020	2018	6	4	2018.6
BGM0020	2019	1	5	2019.1
BGM0020	2019	2	5	2019.2
BGM0020	2019	3	6	2019.3
BGM0021	2016	1	4.3	2016.1
BGM0021	2016	2	4	2016.2
BGM0021	2016	3	4	2016.3
BGM0021	2016	4	4	2016.4
BGM0021	2017	4	3	2017.4
BGM0021	2017	5	3	2017.5
BGM0021	2017	6	3	2017.6
BGM0021	2018	1	3	2018.1
BGM0021	2018	2	3	2018.2
BGM0021	2018	3	4	2018.3
BGM0021	2018	4	3	2018.4
BGM0021	2018	5	3	2018.5
BGM0021	2018	6	3	2018.6
BGM0021	2019	1	5	2019.1
BGM0021	2019	2	3	2019.2
BGM0021	2019	3	3	2019.3
BGM0021	2019	4	5	2019.4
BGM0021	2019	5	3	2019.5
BGM0021	2019	6	3	2019.6
BGM0022	2016	1	6.6	2016.1
BGM0022	2016	2	8	2016.2
BGM0022	2016	3	8	2016.3
BGM0022	2016	4	8	2016.4
BGM0022_T.Bco	2019	1	4	2019.1
BGM0022_T.Bco	2019	2	5	2019.2
BGM0022_T.Bco	2019	3	5	2019.3
BGM0022_T.Rx	2019	1	6	2019.1
BGM0022_T.Rx	2019	2	8	2019.2
BGM0022_T.Rx	2019	3	8	2019.3
BGM0023	2017	1	8	2017.1
BGM0023	2017	2	8	2017.2
BGM0023	2017	3	8	2017.3
BGM0024	2016	1	7.5	2016.1
BGM0024	2016	2	7	2016.2
BGM0024	2016	3	7	2016.3
BGM0024	2016	4	7	2016.4
BGM0025	2017	1	6	2017.1
BGM0025	2017	2	6	2017.2
BGM0025	2017	3	6	2017.3
BGM0025	2017	4	6	2017.4
BGM0025	2017	5	6	2017.5
BGM0025	2017	6	4	2017.6
BGM0027	2017	1	8	2017.1
BGM0027	2017	2	8	2017.2
BGM0027	2017	3	8	2017.3
BGM0028	2016	1	8	2016.1
BGM0028	2016	2	8	2016.2
BGM0028	2016	3	8	2016.3
BGM0028	2016	4	8	2016.4
BGM0030	2016	1	7.7	2016.1
BGM0030	2016	2	8	2016.2
BGM0030	2016	3	6	2016.3
BGM0030	2016	4	8	2016.4
BGM0031	2016	1	8	2016.1
BGM0031	2016	2	8	2016.2
BGM0031	2016	3	8	2016.3
BGM0031	2016	4	8	2016.4
BGM0032	2016	1	7.7	2016.1
BGM0032	2016	2	8	2016.2
BGM0032	2016	3	8	2016.3
BGM0032	2016	4	6	2016.4
BGM0033	2017	1	6	2017.1
BGM0033	2017	2	6	2017.2
BGM0033	2017	3	4	2017.3
BGM0033	2017	4	4	2017.4
BGM0033	2017	5	6	2017.5
BGM0033	2017	6	4	2017.6
BGM0033	2018	1	6	2018.1
BGM0033	2018	2	6	2018.2
BGM0033	2018	3	6	2018.3
BGM0035	2016	1	8	2016.1
BGM0035	2016	2	8	2016.2
BGM0035	2016	3	8	2016.3
BGM0035	2016	4	8	2016.4
BGM0036	2016	1	6.8	2016.1
BGM0036	2016	2	6	2016.2
BGM0036	2016	3	6	2016.3
BGM0036	2016	4	6	2016.4
BGM0037	2016	1	7.7	2016.1
BGM0037	2016	2	8	2016.2
BGM0037	2016	3	6	2016.3
BGM0037	2016	4	8	2016.4
BGM0038	2019	1	5	2019.1
BGM0038	2019	2	5	2019.2
BGM0038	2019	3	4	2019.3
BGM0039	2017	1	8	2017.1
BGM0039	2017	2	8	2017.2
BGM0039	2017	3	8	2017.3
BGM0040	2016	1	8	2016.1
BGM0040	2016	2	8	2016.2
BGM0040	2016	3	8	2016.3
BGM0040	2016	4	8	2016.4
BGM0042	2016	1	8	2016.1
BGM0042	2016	2	8	2016.2
BGM0042	2016	3	8	2016.3
BGM0042	2016	4	8	2016.4
BGM0043	2016	1	4	2016.1
BGM0043	2016	2	4	2016.2
BGM0043	2016	3	6	2016.3
BGM0043	2016	4	2	2016.4
BGM0043	2017	4	3	2017.4
BGM0043	2017	5	3	2017.5
BGM0043	2017	6	3	2017.6
BGM0043	2018	1	3	2018.1
BGM0043	2018	2	3	2018.2
BGM0043	2018	3	3	2018.3
BGM0044	2016	1	7.3	2016.1
BGM0044	2016	2	6	2016.2
BGM0044	2016	3	8	2016.3
BGM0044	2016	4	6	2016.4
BGM0046	2016	1	7.7	2016.1
BGM0046	2016	2	8	2016.2
BGM0046	2016	3	6	2016.3
BGM0046	2016	4	8	2016.4
BGM0047	2016	1	7.5	2016.1
BGM0047	2016	2	7	2016.2
BGM0047	2016	3	7	2016.3
BGM0047	2016	4	7	2016.4
BGM0048	2016	1	7.2	2016.1
BGM0048	2016	2	6	2016.2
BGM0048	2016	3	7	2016.3
BGM0048	2016	4	6	2016.4
BGM0049	2017	1	8	2017.1
BGM0049	2017	2	8	2017.2
BGM0049	2017	3	8	2017.3
BGM0050	2016	1	8	2016.1
BGM0050	2016	2	8	2016.2
BGM0050	2016	3	8	2016.3
BGM0050	2016	4	8	2016.4
BGM0052	2016	1	8	2016.1
BGM0052	2016	2	8	2016.2
BGM0052	2016	3	8	2016.3
BGM0052	2016	4	8	2016.4
BGM0052	2017	4	6	2017.4
BGM0052	2017	5	6	2017.5
BGM0052	2018	1	4	2018.1
BGM0052	2018	2	6	2018.2
BGM0052	2018	3	4	2018.3
BGM0052	2019	4	6	2019.4
BGM0052	2019	5	8	2019.5
BGM0052	2019	6	8	2019.6
BGM0053	2016	1	8	2016.1
BGM0053	2016	2	8	2016.2
BGM0053	2016	3	8	2016.3
BGM0053	2016	4	8	2016.4
BGM0054	2016	1	6.7	2016.1
BGM0054	2016	2	7	2016.2
BGM0054	2016	3	4	2016.3
BGM0054	2016	4	5	2016.4
BGM0054	2017	4	4	2017.4
BGM0054	2017	5	6	2017.5
BGM0054	2017	6	6	2017.6
BGM0054	2018	1	4	2018.1
BGM0054	2018	2	3	2018.2
BGM0054	2019	1	5	2019.1
BGM0054	2019	2	5	2019.2
BGM0054	2019	3	5	2019.3
BGM0056	2016	1	7.7	2016.1
BGM0056	2016	2	6	2016.2
BGM0056	2016	3	8	2016.3
BGM0056	2016	4	8	2016.4
BGM0057	2016	1	7	2016.1
BGM0057	2016	2	6	2016.2
BGM0057	2016	3	8	2016.3
BGM0057	2016	4	7	2016.4
BGM0058	2016	1	8	2016.1
BGM0058	2016	2	8	2016.2
BGM0058	2016	3	8	2016.3
BGM0058	2016	4	8	2016.4
BGM0060	2016	1	7.7	2016.1
BGM0060	2016	2	8	2016.2
BGM0060	2016	3	6	2016.3
BGM0060	2016	4	8	2016.4
BGM0060	2019	4	8	2019.4
BGM0060	2019	5	6	2019.5
BGM0060	2019	6	8	2019.6
BGM0061	2016	1	8	2016.1
BGM0061	2016	2	8	2016.2
BGM0061	2016	3	8	2016.3
BGM0061	2016	4	8	2016.4
BGM0061	2019	1	7	2019.1
BGM0061	2019	2	7	2019.2
BGM0061	2019	3	8	2019.3
BGM0061	2019	4	7	2019.4
BGM0061	2019	5	7	2019.5
BGM0061	2019	6	8	2019.6
BGM0062	2016	1	4	2016.1
BGM0062	2016	2	4	2016.2
BGM0062	2016	3	4	2016.3
BGM0062	2016	4	4	2016.4
BGM0062	2017	4	4	2017.4
BGM0062	2017	5	4	2017.5
BGM0062	2017	6	4	2017.6
BGM0062	2018	1	3	2018.1
BGM0062	2018	2	3	2018.2
BGM0062	2018	3	4	2018.3
BGM0062	2018	4	2	2018.4
BGM0062	2018	5	2	2018.5
BGM0062	2018	6	3	2018.6
BGM0062	2019	1	3	2019.1
BGM0062	2019	2	5	2019.2
BGM0062	2019	3	5	2019.3
BGM0062	2019	4	3	2019.4
BGM0062	2019	5	4	2019.5
BGM0062	2019	6	4	2019.6
BGM0063	2016	1	5.3	2016.1
BGM0063	2016	2	6	2016.2
BGM0063	2016	3	6	2016.3
BGM0063	2016	4	4	2016.4
BGM0063	2019	1	3	2019.1
BGM0063	2019	2	4	2019.2
BGM0063	2019	3	4	2019.3
BGM0066	2016	1	7.4	2016.1
BGM0066	2016	2	7	2016.2
BGM0066	2016	3	6	2016.3
BGM0066	2016	4	8	2016.4
BGM0066	2019	1	7	2019.1
BGM0066	2019	2	8	2019.2
BGM0066	2019	3	8	2019.3
BGM0066	2019	4	7	2019.4
BGM0066	2019	5	8	2019.5
BGM0066	2019	6	8	2019.6
BGM0067	2016	1	7.5	2016.1
BGM0067	2016	2	7	2016.2
BGM0067	2016	3	7	2016.3
BGM0067	2016	4	7	2016.4
BGM0067	2019	1	8	2019.1
BGM0067	2019	2	8	2019.2
BGM0067	2019	3	8	2019.3
BGM0067	2019	4	8	2019.4
BGM0067	2019	5	8	2019.5
BGM0067	2019	6	8	2019.6
BGM0069	2016	1	7.4	2016.1
BGM0069	2016	2	7	2016.2
BGM0069	2016	3	7	2016.3
BGM0069	2016	4	7	2016.4
BGM0069	2019	1	8	2019.1
BGM0069	2019	2	8	2019.2
BGM0069	2019	3	8	2019.3
BGM0069	2019	4	8	2019.4
BGM0069	2019	5	8	2019.5
BGM0069	2019	6	8	2019.6
BGM0070	2016	1	6	2016.1
BGM0070	2016	2	4	2016.2
BGM0070	2016	3	4	2016.3
BGM0070	2016	4	4	2016.4
BGM0070	2017	4	4	2017.4
BGM0070	2017	5	4	2017.5
BGM0070	2017	6	4	2017.6
BGM0070	2018	1	4	2018.1
BGM0070	2018	2	4	2018.2
BGM0070	2018	3	4	2018.3
BGM0070	2018	4	2	2018.4
BGM0070	2018	5	3	2018.5
BGM0070	2019	1	8	2019.1
BGM0070	2019	2	8	2019.2
BGM0070	2019	3	4	2019.3
BGM0073	2016	1	8	2016.1
BGM0073	2016	2	8	2016.2
BGM0073	2016	3	8	2016.3
BGM0073	2016	4	8	2016.4
BGM0075	2016	1	4.3	2016.1
BGM0075	2016	2	4	2016.2
BGM0075	2016	3	5	2016.3
BGM0075	2016	4	4	2016.4
BGM0075	2017	4	4	2017.4
BGM0075	2017	5	6	2017.5
BGM0075	2017	6	6	2017.6
BGM0075	2018	1	4	2018.1
BGM0075	2018	2	4	2018.2
BGM0075	2018	3	4	2018.3
BGM0076	2016	1	7.3	2016.1
BGM0076	2016	2	6	2016.2
BGM0076	2016	3	6	2016.3
BGM0076	2016	4	8	2016.4
BGM0080	2016	1	8	2016.1
BGM0080	2016	2	8	2016.2
BGM0080	2016	3	8	2016.3
BGM0080	2016	4	8	2016.4
BGM0082	2018	1	3	2018.1
BGM0082	2018	2	3	2018.2
BGM0082	2018	3	3	2018.3
BGM0083	2016	1	5.5	2016.1
BGM0083	2016	2	4	2016.2
BGM0083	2016	3	3	2016.3
BGM0083	2016	4	6	2016.4
BGM0083	2017	4	2	2017.4
BGM0083	2017	5	3	2017.5
BGM0083	2017	6	3	2017.6
BGM0083	2018	1	4	2018.1
BGM0083	2018	2	4	2018.2
BGM0083	2018	3	4	2018.3
BGM0083	2019	1	3	2019.1
BGM0083	2019	2	4	2019.2
BGM0083	2019	3	4	2019.3
BGM0084	2016	1	4.3	2016.1
BGM0084	2016	2	4	2016.2
BGM0084	2016	3	4	2016.3
BGM0084	2016	4	4	2016.4
BGM0084	2017	4	4	2017.4
BGM0084	2017	5	4	2017.5
BGM0084	2017	6	4	2017.6
BGM0084	2018	1	4	2018.1
BGM0084	2018	2	4	2018.2
BGM0084	2019	1	8	2019.1
BGM0084	2019	2	6	2019.2
BGM0084	2019	3	6	2019.3
BGM0085	2016	1	3.2	2016.1
BGM0085	2016	2	3	2016.2
BGM0085	2016	3	3	2016.3
BGM0085	2016	4	3	2016.4
BGM0087	2016	1	8	2016.1
BGM0087	2016	2	8	2016.2
BGM0087	2016	3	8	2016.3
BGM0087	2016	4	8	2016.4
BGM0088	2016	1	6.3	2016.1
BGM0088	2016	2	6	2016.2
BGM0088	2016	3	4	2016.3
BGM0088	2016	4	4	2016.4
BGM0088	2017	4	4	2017.4
BGM0088	2017	5	4	2017.5
BGM0088	2017	6	4	2017.6
BGM0088	2018	1	4	2018.1
BGM0088	2018	2	4	2018.2
BGM0088	2018	3	4	2018.3
BGM0089	2016	1	4	2016.1
BGM0089	2016	2	4	2016.2
BGM0089	2016	3	4	2016.3
BGM0089	2016	4	4	2016.4
BGM0089	2017	4	3	2017.4
BGM0089	2017	5	3	2017.5
BGM0089	2017	6	3	2017.6
BGM0089	2018	1	3	2018.1
BGM0089	2018	2	4	2018.2
BGM0089	2018	3	4	2018.3
BGM0090	2016	1	8	2016.1
BGM0090	2016	2	8	2016.2
BGM0090	2016	3	8	2016.3
BGM0090	2016	4	8	2016.4
BGM0091	2016	1	4	2016.1
BGM0091	2016	2	4	2016.2
BGM0091	2016	3	3	2016.3
BGM0091	2016	4	3	2016.4
BGM0091	2017	4	3	2017.4
BGM0091	2017	5	4	2017.5
BGM0091	2017	6	3	2017.6
BGM0091	2018	1	3	2018.1
BGM0091	2018	2	3	2018.2
BGM0091	2018	3	3	2018.3
BGM0093	2016	1	8	2016.1
BGM0093	2016	2	8	2016.2
BGM0093	2016	3	8	2016.3
BGM0093	2016	4	8	2016.4
BGM0093	2017	4	6	2017.4
BGM0093	2017	5	6	2017.5
BGM0093	2017	6	6	2017.6
BGM0093	2018	1	4	2018.1
BGM0093	2018	2	4	2018.2
BGM0093	2018	3	4	2018.3
BGM0093	2018	4	7	2018.4
BGM0093	2018	5	7	2018.5
BGM0093	2018	6	7	2018.6
BGM0094	2017	1	3	2017.1
BGM0094	2017	2	4	2017.2
BGM0094	2017	3	4	2017.3
BGM0094	2017	4	4	2017.4
BGM0094	2017	5	3	2017.5
BGM0094	2017	6	3	2017.6
BGM0094	2018	1	2	2018.1
BGM0094	2018	2	2	2018.2
BGM0094	2018	3	2	2018.3
BGM0096	2016	1	8	2016.1
BGM0096	2016	2	8	2016.2
BGM0096	2016	3	8	2016.3
BGM0096	2016	4	8	2016.4
BGM0097	2017	1	6	2017.1
BGM0097	2017	2	7	2017.2
BGM0097	2017	4	6	2017.4
BGM0097	2017	5	6	2017.5
BGM0097	2017	6	6	2017.6
BGM0100	2016	1	8	2016.1
BGM0100	2016	2	8	2016.2
BGM0100	2016	3	8	2016.3
BGM0100	2016	4	8	2016.4
BGM0104	2016	1	6.7	2016.1
BGM0104	2016	2	6	2016.2
BGM0104	2016	3	8	2016.3
BGM0104	2016	4	6	2016.4
BGM0104	2018	1	6	2018.1
BGM0104	2018	2	4	2018.2
BGM0104	2018	3	6	2018.3
BGM0106	2016	1	8	2016.1
BGM0106	2016	2	8	2016.2
BGM0106	2016	3	8	2016.3
BGM0106	2016	4	8	2016.4
BGM0113	2016	1	8	2016.1
BGM0113	2016	2	8	2016.2
BGM0113	2016	3	8	2016.3
BGM0113	2016	4	8	2016.4
BGM0113RcxCr	2019	1	4	2019.1
BGM0113RcxCr	2019	2	5	2019.2
BGM0113RcxCr	2019	3	5	2019.3
BGM0113RcxRos	2019	1	8	2019.1
BGM0113RcxRos	2019	2	8	2019.2
BGM0113RcxRos	2019	3	8	2019.3
BGM0115	2016	1	8	2016.1
BGM0115	2016	2	8	2016.2
BGM0115	2016	3	8	2016.3
BGM0115	2016	4	8	2016.4
BGM0115_TB	2019	1	8	2019.1
BGM0115_TB	2019	2	8	2019.2
BGM0115_TB	2019	3	8	2019.3
BGM0115_TR	2019	1	5	2019.1
BGM0115_TR	2019	2	6	2019.2
BGM0115_TR	2019	3	6	2019.3
BGM0116	2016	1	7.7	2016.1
BGM0116	2016	2	8	2016.2
BGM0116	2016	3	8	2016.3
BGM0116	2016	4	6	2016.4
BGM0117	2016	1	5	2016.1
BGM0117	2016	2	4	2016.2
BGM0117	2016	3	6	2016.3
BGM0117	2019	1	2	2019.1
BGM0117	2019	2	3	2019.2
BGM0117	2019	3	4	2019.3
BGM0117	2019	4	2	2019.4
BGM0117	2019	5	3	2019.5
BGM0117	2019	6	4	2019.6
BGM0119	2016	1	8	2016.1
BGM0119	2016	2	8	2016.2
BGM0119	2016	3	8	2016.3
BGM0119	2016	4	8	2016.4
BGM0120	2016	1	8	2016.1
BGM0120	2016	2	8	2016.2
BGM0120	2016	3	8	2016.3
BGM0120	2016	4	8	2016.4
BGM0121	2016	1	8	2016.1
BGM0121	2016	2	8	2016.2
BGM0121	2016	3	8	2016.3
BGM0121	2016	4	8	2016.4
BGM0122	2016	1	8	2016.1
BGM0122	2016	2	8	2016.2
BGM0122	2016	3	8	2016.3
BGM0122	2016	4	8	2016.4
BGM0122	2019	1	8	2019.1
BGM0122	2019	2	8	2019.2
BGM0122	2019	3	8	2019.3
BGM0122	2019	4	8	2019.4
BGM0122	2019	5	8	2019.5
BGM0122	2019	6	8	2019.6
BGM0123	2016	1	4	2016.1
BGM0123	2016	2	4	2016.2
BGM0123	2016	3	4	2016.3
BGM0123	2016	4	4	2016.4
BGM0123	2017	4	3	2017.4
BGM0123	2017	5	3	2017.5
BGM0123	2017	6	3	2017.6
BGM0123	2018	1	2	2018.1
BGM0123	2018	2	2	2018.2
BGM0123	2018	3	3	2018.3
BGM0123	2019	1	5	2019.1
BGM0123	2019	2	5	2019.2
BGM0123	2019	3	5	2019.3
BGM0124	2016	1	8	2016.1
BGM0124	2016	2	8	2016.2
BGM0124	2016	3	8	2016.3
BGM0124	2016	4	8	2016.4
BGM0126	2016	1	8	2016.1
BGM0126	2016	2	8	2016.2
BGM0126	2016	3	8	2016.3
BGM0126	2016	4	8	2016.4
BGM0127	2017	4	4	2017.4
BGM0127	2017	5	4	2017.5
BGM0128	2016	1	5	2016.1
BGM0128	2016	2	5	2016.2
BGM0128	2016	3	3	2016.3
BGM0128	2016	4	7	2016.4
BGM0128	2017	4	4	2017.4
BGM0128	2017	5	4	2017.5
BGM0128	2017	6	3	2017.6
BGM0128	2019	4	6	2019.4
BGM0128	2019	5	6	2019.5
BGM0128	2019	6	6	2019.6
BGM0130	2016	1	4	2016.1
BGM0130	2016	2	4	2016.2
BGM0130	2016	3	4	2016.3
BGM0130	2016	4	4	2016.4
BGM0130	2019	1	4	2019.1
BGM0130	2019	2	5	2019.2
BGM0130	2019	3	4	2019.3
BGM0131	2016	1	8	2016.1
BGM0131	2016	2	8	2016.2
BGM0131	2016	3	8	2016.3
BGM0131	2016	4	8	2016.4
BGM0131	2017	4	8	2017.4
BGM0131	2017	5	8	2017.5
BGM0131	2017	6	8	2017.6
BGM0131	2018	1	8	2018.1
BGM0131	2018	2	6	2018.2
BGM0131	2018	3	8	2018.3
BGM0131	2019	1	8	2019.1
BGM0131	2019	2	8	2019.2
BGM0131	2019	3	8	2019.3
BGM0131	2019	4	8	2019.4
BGM0131	2019	5	8	2019.5
BGM0131	2019	6	8	2019.6
BGM0132	2016	1	8	2016.1
BGM0132	2016	2	8	2016.2
BGM0132	2016	3	8	2016.3
BGM0132	2016	4	8	2016.4
BGM0132	2019	1	8	2019.1
BGM0132	2019	2	8	2019.2
BGM0132	2019	3	8	2019.3
BGM0132	2019	4	8	2019.4
BGM0132	2019	5	8	2019.5
BGM0132	2019	6	8	2019.6
BGM0133	2016	1	7	2016.1
BGM0133	2016	2	6	2016.2
BGM0133	2016	3	6	2016.3
BGM0133	2016	4	6	2016.4
BGM0134	2016	1	4.7	2016.1
BGM0134	2016	2	4	2016.2
BGM0134	2016	3	6	2016.3
BGM0134	2016	4	4	2016.4
BGM0134	2017	4	4	2017.4
BGM0134	2017	5	3	2017.5
BGM0134	2017	6	4	2017.6
BGM0134	2018	1	3	2018.1
BGM0134	2018	2	3	2018.2
BGM0134	2018	3	2	2018.3
BGM0134	2019	1	3	2019.1
BGM0134	2019	2	3	2019.2
BGM0134	2019	3	3	2019.3
BGM0136	2017	1	6	2017.1
BGM0136	2017	2	8	2017.2
BGM0136	2017	3	8	2017.3
BGM0137	2016	1	8	2016.1
BGM0137	2016	2	8	2016.2
BGM0137	2016	3	8	2016.3
BGM0137	2016	4	8	2016.4
BGM0138	2016	1	8	2016.1
BGM0138	2016	2	8	2016.2
BGM0138	2016	3	8	2016.3
BGM0138	2016	4	8	2016.4
BGM0140	2016	1	7.3	2016.1
BGM0140	2016	2	6	2016.2
BGM0140	2016	3	6	2016.3
BGM0140	2016	4	8	2016.4
BGM0143	2017	1	8	2017.1
BGM0143	2017	2	6	2017.2
BGM0143	2017	3	8	2017.3
BGM0145	2016	1	5.8	2016.1
BGM0145	2016	2	3	2016.2
BGM0145	2016	3	4	2016.3
BGM0145	2016	4	6	2016.4
BGM0145	2017	4	4	2017.4
BGM0145	2017	5	4	2017.5
BGM0145	2017	6	4	2017.6
BGM0145	2018	1	3	2018.1
BGM0145	2018	2	3	2018.2
BGM0145	2018	3	2	2018.3
BGM0145	2018	4	2	2018.4
BGM0145	2018	5	3	2018.5
BGM0145	2018	6	3	2018.6
BGM0145	2019	1	5	2019.1
BGM0145	2019	2	4	2019.2
BGM0145	2019	3	4	2019.3
BGM0145	2019	4	6	2019.4
BGM0145	2019	5	4	2019.5
BGM0145	2019	6	4	2019.6
BGM0146	2016	1	7	2016.1
BGM0146	2016	2	8	2016.2
BGM0146	2016	3	5	2016.3
BGM0146	2016	4	8	2016.4
BGM0146	2017	4	8	2017.4
BGM0146	2017	5	8	2017.5
BGM0146	2017	6	8	2017.6
BGM0148	2016	1	8	2016.1
BGM0148	2016	2	8	2016.2
BGM0148	2016	3	8	2016.3
BGM0148	2016	4	8	2016.4
BGM0149	2016	1	5.3	2016.1
BGM0149	2016	2	5	2016.2
BGM0149	2016	3	6	2016.3
BGM0149	2016	4	5	2016.4
BGM0150	2016	1	7.7	2016.1
BGM0150	2016	2	8	2016.2
BGM0150	2016	3	6	2016.3
BGM0150	2016	4	8	2016.4
BGM0150A	2019	1	8	2019.1
BGM0150A	2019	2	8	2019.2
BGM0150A	2019	3	8	2019.3
BGM0151	2016	1	8	2016.1
BGM0151	2016	2	8	2016.2
BGM0151	2016	3	8	2016.3
BGM0151	2016	4	8	2016.4
BGM0152	2016	1	7	2016.1
BGM0152	2016	2	6	2016.2
BGM0152	2016	3	6	2016.3
BGM0152	2016	4	6	2016.4
BGM0152A	2019	1	6	2019.1
BGM0152A	2019	2	5	2019.2
BGM0152A	2019	3	6	2019.3
BGM0155	2016	1	7	2016.1
BGM0155	2016	2	6	2016.2
BGM0155	2016	3	6	2016.3
BGM0155	2016	4	8	2016.4
BGM0155	2017	4	3	2017.4
BGM0155	2017	5	3	2017.5
BGM0155	2017	6	3	2017.6
BGM0155	2018	1	2	2018.1
BGM0155	2018	2	3	2018.2
BGM0155	2018	3	4	2018.3
BGM0155	2018	4	3	2018.4
BGM0155	2018	5	3	2018.5
BGM0155	2018	6	3	2018.6
BGM0155	2019	1	4	2019.1
BGM0155	2019	2	3	2019.2
BGM0155	2019	3	5	2019.3
BGM0155	2019	4	4	2019.4
BGM0155	2019	5	3	2019.5
BGM0155	2019	6	5	2019.6
BGM0156	2016	1	8	2016.1
BGM0156	2016	2	8	2016.2
BGM0156	2016	3	8	2016.3
BGM0156	2016	4	8	2016.4
BGM0158	2016	1	8	2016.1
BGM0158	2016	2	8	2016.2
BGM0158	2016	3	8	2016.3
BGM0158	2016	4	8	2016.4
BGM0160	2017	1	6	2017.1
BGM0160	2017	2	8	2017.2
BGM0160	2017	3	8	2017.3
BGM0161	2016	1	6	2016.1
BGM0161	2016	2	4	2016.2
BGM0161	2016	3	4	2016.3
BGM0161	2016	4	4	2016.4
BGM0161	2017	4	3	2017.4
BGM0161	2017	5	3	2017.5
BGM0161	2017	6	3	2017.6
BGM0161	2018	1	4	2018.1
BGM0161	2018	2	4	2018.2
BGM0161	2018	4	2	2018.4
BGM0161	2018	5	2	2018.5
BGM0161	2018	6	4	2018.6
BGM0161	2019	1	3	2019.1
BGM0161	2019	3	3	2019.3
BGM0161	2019	4	4	2019.4
BGM0161	2019	5	5	2019.5
BGM0161	2019	6	5	2019.6
BGM0162	2016	1	8	2016.1
BGM0162	2016	2	8	2016.2
BGM0162	2016	3	8	2016.3
BGM0162	2016	4	8	2016.4
BGM0162	2019	1	8	2019.1
BGM0162	2019	2	8	2019.2
BGM0162	2019	3	8	2019.3
BGM0163	2016	1	8	2016.1
BGM0163	2016	2	8	2016.2
BGM0163	2016	3	8	2016.3
BGM0163	2016	4	8	2016.4
BGM0164	2016	1	6.2	2016.1
BGM0164	2016	2	3	2016.2
BGM0164	2016	3	4	2016.3
BGM0164	2016	4	6	2016.4
BGM0164	2017	4	4	2017.4
BGM0164	2017	5	6	2017.5
BGM0164	2017	6	4	2017.6
BGM0164	2018	1	3	2018.1
BGM0164	2018	2	3	2018.2
BGM0164	2018	3	4	2018.3
BGM0166	2017	1	3	2017.1
BGM0166	2017	2	3	2017.2
BGM0166	2017	3	3	2017.3
BGM0166	2017	4	3	2017.4
BGM0166	2017	5	3	2017.5
BGM0166	2017	6	3	2017.6
BGM0167	2016	1	5.8	2016.1
BGM0167	2016	2	3	2016.2
BGM0167	2016	3	4	2016.3
BGM0167	2016	4	4	2016.4
BGM0167	2017	4	2	2017.4
BGM0167	2017	5	2	2017.5
BGM0167	2017	6	2	2017.6
BGM0167	2018	1	3	2018.1
BGM0167	2018	2	3	2018.2
BGM0167	2018	3	4	2018.3
BGM0167	2019	1	5	2019.1
BGM0167	2019	2	5	2019.2
BGM0167	2019	3	5	2019.3
BGM0167	2019	4	5	2019.4
BGM0167	2019	5	5	2019.5
BGM0167	2019	6	5	2019.6
BGM0168	2016	1	8	2016.1
BGM0168	2016	2	8	2016.2
BGM0168	2016	3	8	2016.3
BGM0168	2016	4	8	2016.4
BGM0169	2016	1	8	2016.1
BGM0169	2016	2	8	2016.2
BGM0169	2016	3	8	2016.3
BGM0169	2016	4	8	2016.4
BGM0170	2016	1	8	2016.1
BGM0170	2016	2	8	2016.2
BGM0170	2016	3	8	2016.3
BGM0170	2016	4	8	2016.4
BGM0171	2016	1	8	2016.1
BGM0171	2016	2	8	2016.2
BGM0171	2016	3	8	2016.3
BGM0171	2016	4	8	2016.4
BGM0174	2016	1	5.3	2016.1
BGM0174	2016	2	4	2016.2
BGM0174	2016	3	4	2016.3
BGM0174	2016	4	6	2016.4
BGM0174	2017	4	4	2017.4
BGM0174	2017	5	4	2017.5
BGM0174	2017	6	6	2017.6
BGM0174	2018	1	3	2018.1
BGM0174	2018	2	3	2018.2
BGM0174	2018	3	3	2018.3
BGM0174	2019	1	5	2019.1
BGM0174	2019	2	4	2019.2
BGM0174	2019	3	5	2019.3
BGM0174	2019	4	5	2019.4
BGM0174	2019	5	4	2019.5
BGM0174	2019	6	5	2019.6
BGM0175	2016	1	8	2016.1
BGM0175	2016	2	8	2016.2
BGM0175	2016	3	8	2016.3
BGM0175	2016	4	8	2016.4
BGM0177	2018	1	6	2018.1
BGM0177	2018	2	8	2018.2
BGM0177	2018	3	6	2018.3
BGM0178	2016	1	8	2016.1
BGM0178	2016	2	8	2016.2
BGM0178	2016	3	8	2016.3
BGM0178	2016	4	8	2016.4
BGM0179	2016	1	7	2016.1
BGM0179	2016	2	6	2016.2
BGM0179	2016	3	6	2016.3
BGM0179	2016	4	6	2016.4
BGM0182	2016	1	6.3	2016.1
BGM0182	2016	2	6	2016.2
BGM0182	2016	3	6	2016.3
BGM0182	2016	4	7	2016.4
BGM0182	2017	4	4	2017.4
BGM0182	2017	5	4	2017.5
BGM0182	2017	6	6	2017.6
BGM0182	2018	1	4	2018.1
BGM0182	2018	2	4	2018.2
BGM0182	2018	3	3	2018.3
BGM0183	2016	1	3.7	2016.1
BGM0183	2016	2	4	2016.2
BGM0183	2016	3	4	2016.3
BGM0183	2016	4	4	2016.4
BGM0184	2016	1	8	2016.1
BGM0184	2016	2	8	2016.2
BGM0184	2016	3	8	2016.3
BGM0184	2016	4	8	2016.4
BGM0185	2016	1	4	2016.1
BGM0185	2016	2	4	2016.2
BGM0185	2016	3	4	2016.3
BGM0185	2016	4	4	2016.4
BGM0185	2017	4	3	2017.4
BGM0185	2017	5	3	2017.5
BGM0185	2017	6	3	2017.6
BGM0185	2018	1	3	2018.1
BGM0185	2018	2	2	2018.2
BGM0185	2018	4	3	2018.4
BGM0185	2018	5	2	2018.5
BGM0185	2019	1	2	2019.1
BGM0185	2019	2	2	2019.2
BGM0185	2019	3	3	2019.3
BGM0185	2019	4	2	2019.4
BGM0185	2019	5	2	2019.5
BGM0185	2019	6	3	2019.6
BGM0186	2016	1	6	2016.1
BGM0186	2016	2	4	2016.2
BGM0186	2016	3	4	2016.3
BGM0186	2016	4	4	2016.4
BGM0186	2017	4	8	2017.4
BGM0186	2017	5	8	2017.5
BGM0186	2017	6	8	2017.6
BGM0186	2018	1	2	2018.1
BGM0186	2018	2	4	2018.2
BGM0186	2018	3	2	2018.3
BGM0186	2018	4	6	2018.4
BGM0186	2018	5	8	2018.5
BGM0186	2018	6	6	2018.6
BGM0186	2019	1	3	2019.1
BGM0186	2019	2	3	2019.2
BGM0186	2019	3	4	2019.3
BGM0186	2019	4	3	2019.4
BGM0186	2019	5	3	2019.5
BGM0186	2019	6	4	2019.6
BGM0187	2016	1	4.2	2016.1
BGM0187	2016	2	4	2016.2
BGM0187	2016	3	3	2016.3
BGM0187	2016	4	4	2016.4
BGM0187	2017	4	4	2017.4
BGM0187	2017	5	4	2017.5
BGM0187	2017	6	4	2017.6
BGM0187	2018	1	2	2018.1
BGM0187	2018	2	3	2018.2
BGM0187	2018	3	3	2018.3
BGM0187	2019	1	2	2019.1
BGM0187	2019	2	2	2019.2
BGM0187	2019	3	2	2019.3
BGM0187	2019	4	2	2019.4
BGM0187	2019	5	2	2019.5
BGM0187	2019	6	2	2019.6
BGM0188	2017	1	6	2017.1
BGM0188	2017	2	6	2017.2
BGM0188	2017	3	6	2017.3
BGM0188	2018	1	8	2018.1
BGM0188	2018	2	8	2018.2
BGM0188	2018	3	8	2018.3
BGM0189	2017	1	5	2017.1
BGM0189	2017	2	6	2017.2
BGM0189	2019	1	4	2019.1
BGM0189	2019	2	4	2019.2
BGM0189	2019	3	4	2019.3
BGM0189	2019	4	4	2019.4
BGM0189	2019	5	4	2019.5
BGM0189	2019	6	4	2019.6
BGM0195	2016	1	5.3	2016.1
BGM0195	2016	2	4	2016.2
BGM0195	2016	3	6	2016.3
BGM0195	2016	4	6	2016.4
BGM0195	2019	1	3	2019.1
BGM0195	2019	2	3	2019.2
BGM0195	2019	3	3	2019.3
BGM0195	2019	4	3	2019.4
BGM0195	2019	5	3	2019.5
BGM0195	2019	6	3	2019.6
BGM0199	2016	1	8	2016.1
BGM0199	2016	2	8	2016.2
BGM0199	2016	3	8	2016.3
BGM0199	2016	4	8	2016.4
BGM0202	2016	1	4.3	2016.1
BGM0202	2016	2	4	2016.2
BGM0202	2016	3	4	2016.3
BGM0202	2016	4	4	2016.4
BGM0204	2016	1	8	2016.1
BGM0204	2016	2	8	2016.2
BGM0204	2016	3	8	2016.3
BGM0204	2016	4	8	2016.4
BGM0204	2019	1	4	2019.1
BGM0204	2019	2	6	2019.2
BGM0204	2019	3	6	2019.3
BGM0205	2016	1	8.3	2016.1
BGM0205	2016	2	9	2016.2
BGM0205	2016	3	8	2016.3
BGM0205	2016	4	8	2016.4
BGM0206	2016	1	8	2016.1
BGM0206	2016	2	8	2016.2
BGM0206	2016	3	8	2016.3
BGM0206	2016	4	8	2016.4
BGM0206	2017	4	6	2017.4
BGM0206	2017	5	6	2017.5
BGM0206	2017	6	6	2017.6
BGM0206	2018	1	2	2018.1
BGM0206	2018	2	3	2018.2
BGM0207	2017	1	4	2017.1
BGM0207	2017	2	3	2017.2
BGM0207	2017	3	4	2017.3
BGM0208	2016	1	8	2016.1
BGM0208	2016	2	8	2016.2
BGM0208	2016	3	8	2016.3
BGM0208	2016	4	8	2016.4
BGM0209	2016	1	8	2016.1
BGM0209	2016	2	8	2016.2
BGM0209	2016	3	8	2016.3
BGM0209	2016	4	8	2016.4
BGM0211	2016	1	3.7	2016.1
BGM0211	2016	2	4	2016.2
BGM0211	2016	3	4	2016.3
BGM0211	2016	4	3	2016.4
BGM0211	2017	4	3	2017.4
BGM0211	2017	5	3	2017.5
BGM0211	2017	6	3	2017.6
BGM0211	2018	1	2	2018.1
BGM0211	2018	2	3	2018.2
BGM0211	2018	3	3	2018.3
BGM0211	2019	1	3	2019.1
BGM0211	2019	2	2	2019.2
BGM0211	2019	3	2	2019.3
BGM0211	2019	4	3	2019.4
BGM0211	2019	5	2	2019.5
BGM0211	2019	6	2	2019.6
BGM0212	2016	1	4	2016.1
BGM0212	2016	2	4	2016.2
BGM0212	2016	3	4	2016.3
BGM0212	2016	4	4	2016.4
BGM0212	2019	1	3	2019.1
BGM0212	2019	2	3	2019.2
BGM0212	2019	3	2	2019.3
BGM0212	2019	4	3	2019.4
BGM0212	2019	5	3	2019.5
BGM0212	2019	6	2	2019.6
BGM0213	2016	1	3	2016.1
BGM0213	2016	2	3	2016.2
BGM0213	2016	3	3	2016.3
BGM0213	2016	4	3	2016.4
BGM0213	2017	4	3	2017.4
BGM0213	2017	5	3	2017.5
BGM0213	2017	6	4	2017.6
BGM0213	2018	1	3	2018.1
BGM0213	2018	2	3	2018.2
BGM0213	2018	4	3	2018.4
BGM0213	2018	5	3	2018.5
BGM0213	2018	6	3	2018.6
BGM0213	2019	1	3	2019.1
BGM0213	2019	2	4	2019.2
BGM0213	2019	3	3	2019.3
BGM0213	2019	4	3	2019.4
BGM0213	2019	5	4	2019.5
BGM0213	2019	6	3	2019.6
BGM0214	2017	1	8	2017.1
BGM0214	2017	2	6	2017.2
BGM0214	2017	3	6	2017.3
BGM0215	2016	1	8	2016.1
BGM0215	2016	2	8	2016.2
BGM0215	2016	3	8	2016.3
BGM0215	2016	4	8	2016.4
BGM0216	2016	1	4.6	2016.1
BGM0216	2016	2	4	2016.2
BGM0216	2016	3	3	2016.3
BGM0216	2016	4	6	2016.4
BGM0216	2017	4	4	2017.4
BGM0216	2017	5	4	2017.5
BGM0216	2017	6	4	2017.6
BGM0216	2018	1	4	2018.1
BGM0216	2018	2	4	2018.2
BGM0216	2018	3	4	2018.3
BGM0217	2017	4	6	2017.4
BGM0217	2017	5	6	2017.5
BGM0217	2017	6	6	2017.6
BGM0217	2018	1	6	2018.1
BGM0217	2018	2	6	2018.2
BGM0217	2018	3	6	2018.3
BGM0220	2016	1	3.7	2016.1
BGM0220	2016	2	4	2016.2
BGM0220	2016	3	4	2016.3
BGM0220	2016	4	3	2016.4
BGM0220	2017	4	3	2017.4
BGM0220	2017	5	3	2017.5
BGM0220	2017	6	3	2017.6
BGM0220	2018	1	3	2018.1
BGM0220	2018	2	3	2018.2
BGM0220	2019	1	4	2019.1
BGM0220	2019	2	4	2019.2
BGM0220	2019	3	3	2019.3
BGM0220	2019	4	4	2019.4
BGM0222	2016	1	5.3	2016.1
BGM0222	2016	2	3	2016.2
BGM0222	2016	3	3	2016.3
BGM0222	2016	4	4	2016.4
BGM0222	2017	4	4	2017.4
BGM0222	2017	5	4	2017.5
BGM0222	2017	6	6	2017.6
BGM0222	2018	1	4	2018.1
BGM0222	2018	2	4	2018.2
BGM0226	2016	1	5.8	2016.1
BGM0226	2016	2	3	2016.2
BGM0226	2016	3	3	2016.3
BGM0226	2016	4	4	2016.4
BGM0226	2017	4	6	2017.4
BGM0226	2017	5	6	2017.5
BGM0226	2017	6	8	2017.6
BGM0226	2018	1	6	2018.1
BGM0226	2018	2	6	2018.2
BGM0226	2018	3	6	2018.3
BGM0226	2019	1	6	2019.1
BGM0226	2019	2	6	2019.2
BGM0226	2019	3	6	2019.3
BGM0226	2019	4	6	2019.4
BGM0226	2019	5	6	2019.5
BGM0226	2019	6	6	2019.6
BGM0235	2016	1	7	2016.1
BGM0235	2016	2	6	2016.2
BGM0235	2016	3	6	2016.3
BGM0235	2016	4	6	2016.4
BGM0236	2016	1	7	2016.1
BGM0236	2016	2	6	2016.2
BGM0236	2016	3	6	2016.3
BGM0236	2016	4	6	2016.4
BGM0237	2016	1	8	2016.1
BGM0237	2016	2	8	2016.2
BGM0237	2016	3	8	2016.3
BGM0237	2016	4	8	2016.4
BGM0238	2016	1	4	2016.1
BGM0238	2016	2	4	2016.2
BGM0238	2016	3	4	2016.3
BGM0238	2016	4	2	2016.4
BGM0238	2017	4	3	2017.4
BGM0238	2017	5	2	2017.5
BGM0238	2017	6	3	2017.6
BGM0238	2018	1	3	2018.1
BGM0238	2018	2	2	2018.2
BGM0238	2018	3	2	2018.3
BGM0238	2018	4	2	2018.4
BGM0238	2018	5	2	2018.5
BGM0238	2018	6	2	2018.6
BGM0239	2016	1	6.7	2016.1
BGM0239	2016	2	6	2016.2
BGM0239	2016	3	6	2016.3
BGM0239	2016	4	4	2016.4
BGM0239	2017	4	8	2017.4
BGM0239	2017	5	8	2017.5
BGM0239	2017	6	8	2017.6
BGM0239	2018	1	6	2018.1
BGM0239	2018	2	8	2018.2
BGM0239	2018	3	8	2018.3
BGM0239	2018	4	6	2018.4
BGM0239	2018	5	8	2018.5
BGM0239	2018	6	8	2018.6
BGM0241	2016	1	4.7	2016.1
BGM0241	2016	2	4	2016.2
BGM0241	2016	3	6	2016.3
BGM0241	2016	4	4	2016.4
BGM0241	2017	4	3	2017.4
BGM0241	2017	5	3	2017.5
BGM0241	2017	6	3	2017.6
BGM0241	2018	1	2	2018.1
BGM0241	2018	2	3	2018.2
BGM0241	2018	3	3	2018.3
BGM0242	2016	1	8	2016.1
BGM0242	2016	2	8	2016.2
BGM0242	2016	3	8	2016.3
BGM0242	2016	4	8	2016.4
BGM0246	2016	1	7.3	2016.1
BGM0246	2016	2	6	2016.2
BGM0246	2016	3	8	2016.3
BGM0246	2016	4	8	2016.4
BGM0247	2016	1	8	2016.1
BGM0247	2016	2	8	2016.2
BGM0247	2016	3	8	2016.3
BGM0247	2016	4	8	2016.4
BGM0248	2016	1	4	2016.1
BGM0248	2016	2	4	2016.2
BGM0248	2016	3	4	2016.3
BGM0248	2016	4	4	2016.4
BGM0248	2017	4	4	2017.4
BGM0248	2017	5	4	2017.5
BGM0248	2017	6	3	2017.6
BGM0248	2018	1	3	2018.1
BGM0248	2018	2	4	2018.2
BGM0248	2018	3	3	2018.3
BGM0248	2019	1	4	2019.1
BGM0248	2019	2	4	2019.2
BGM0248	2019	3	5	2019.3
BGM0248	2019	4	4	2019.4
BGM0248	2019	5	4	2019.5
BGM0248	2019	6	5	2019.6
BGM0249	2016	1	8	2016.1
BGM0249	2016	2	8	2016.2
BGM0249	2016	3	8	2016.3
BGM0249	2016	4	8	2016.4
BGM0250	2016	1	5	2016.1
BGM0250	2016	2	5	2016.2
BGM0250	2016	3	5	2016.3
BGM0250	2016	4	5	2016.4
BGM0252	2016	1	4.3	2016.1
BGM0252	2016	2	6	2016.2
BGM0252	2016	3	4	2016.3
BGM0252	2016	4	3	2016.4
BGM0252	2017	4	4	2017.4
BGM0252	2017	5	4	2017.5
BGM0252	2017	6	4	2017.6
BGM0252	2018	1	3	2018.1
BGM0252	2018	2	3	2018.2
BGM0252	2018	3	3	2018.3
BGM0252	2019	1	4	2019.1
BGM0252	2019	2	4	2019.2
BGM0252	2019	3	3	2019.3
BGM0252	2019	4	4	2019.4
BGM0252	2019	5	4	2019.5
BGM0252	2019	6	3	2019.6
BGM0254	2016	1	6	2016.1
BGM0254	2016	2	4	2016.2
BGM0254	2016	3	4	2016.3
BGM0254	2016	4	4	2016.4
BGM0254	2017	4	4	2017.4
BGM0254	2017	5	4	2017.5
BGM0254	2017	6	3	2017.6
BGM0254	2018	1	2	2018.1
BGM0254	2018	2	3	2018.2
BGM0254	2018	3	3	2018.3
BGM0254	2018	4	2	2018.4
BGM0254	2018	5	2	2018.5
BGM0254	2018	6	2	2018.6
BGM0255	2018	1	8	2018.1
BGM0255	2018	2	8	2018.2
BGM0255	2018	3	8	2018.3
BGM0257	2016	1	8	2016.1
BGM0257	2016	2	8	2016.2
BGM0257	2016	3	8	2016.3
BGM0257	2016	4	8	2016.4
BGM0260	2016	1	3.5	2016.1
BGM0260	2016	2	4	2016.2
BGM0260	2016	3	3	2016.3
BGM0260	2016	4	3	2016.4
BGM0260	2017	4	3	2017.4
BGM0260	2017	5	3	2017.5
BGM0260	2017	6	3	2017.6
BGM0260	2018	1	2	2018.1
BGM0260	2018	2	3	2018.2
BGM0260	2018	3	3	2018.3
BGM0261	2016	1	8	2016.1
BGM0261	2016	2	8	2016.2
BGM0261	2016	3	8	2016.3
BGM0261	2016	4	8	2016.4
BGM0264	2016	1	6.3	2016.1
BGM0264	2016	2	4	2016.2
BGM0264	2016	3	4	2016.3
BGM0264	2016	4	6	2016.4
BGM0264	2017	4	6	2017.4
BGM0264	2017	5	6	2017.5
BGM0264	2017	6	6	2017.6
BGM0264	2019	1	8	2019.1
BGM0264	2019	2	8	2019.2
BGM0264	2019	3	8	2019.3
BGM0264	2019	4	8	2019.4
BGM0264	2019	5	8	2019.5
BGM0264	2019	6	8	2019.6
BGM0266	2016	1	4.7	2016.1
BGM0266	2016	2	4	2016.2
BGM0266	2016	3	4	2016.3
BGM0266	2016	4	6	2016.4
BGM0266	2017	4	2	2017.4
BGM0266	2017	5	2	2017.5
BGM0266	2017	6	3	2017.6
BGM0266	2019	1	2	2019.1
BGM0266	2019	2	3	2019.2
BGM0266	2019	3	3	2019.3
BGM0266	2019	4	2	2019.4
BGM0266	2019	5	3	2019.5
BGM0266	2019	6	3	2019.6
BGM0267	2016	1	8	2016.1
BGM0267	2016	2	8	2016.2
BGM0267	2016	3	8	2016.3
BGM0267	2016	4	8	2016.4
BGM0268	2016	1	3.8	2016.1
BGM0268	2016	2	4	2016.2
BGM0268	2016	3	4	2016.3
BGM0268	2016	4	3	2016.4
BGM0269	2016	1	8	2016.1
BGM0269	2016	2	8	2016.2
BGM0269	2016	3	8	2016.3
BGM0269	2016	4	8	2016.4
BGM0269	2017	4	8	2017.4
BGM0269	2017	5	8	2017.5
BGM0269	2017	6	8	2017.6
BGM0269	2018	1	8	2018.1
BGM0269	2018	2	8	2018.2
BGM0269	2018	3	8	2018.3
BGM0269	2018	4	8	2018.4
BGM0269	2018	5	8	2018.5
BGM0269	2018	6	8	2018.6
BGM0269	2019	1	8	2019.1
BGM0269	2019	2	8	2019.2
BGM0269	2019	3	8	2019.3
BGM0270	2016	1	3.7	2016.1
BGM0270	2016	2	3	2016.2
BGM0270	2016	3	3	2016.3
BGM0270	2016	4	4	2016.4
BGM0273	2018	1	4	2018.1
BGM0273	2018	2	4	2018.2
BGM0276	2018	1	3	2018.1
BGM0276	2018	2	3	2018.2
BGM0276	2018	3	4	2018.3
BGM0277	2016	1	8	2016.1
BGM0277	2016	2	8	2016.2
BGM0277	2016	3	8	2016.3
BGM0277	2016	4	8	2016.4
BGM0279	2016	1	8	2016.1
BGM0279	2016	2	8	2016.2
BGM0279	2016	3	8	2016.3
BGM0279	2016	4	8	2016.4
BGM0280	2016	1	4	2016.1
BGM0280	2016	2	4	2016.2
BGM0280	2016	3	4	2016.3
BGM0280	2016	4	4	2016.4
BGM0281	2016	1	8	2016.1
BGM0281	2016	2	8	2016.2
BGM0281	2016	3	8	2016.3
BGM0281	2016	4	8	2016.4
BGM0282	2016	1	5.8	2016.1
BGM0282	2016	2	6	2016.2
BGM0282	2016	3	6	2016.3
BGM0282	2016	4	8	2016.4
BGM0283	2016	1	8	2016.1
BGM0283	2016	2	8	2016.2
BGM0283	2016	3	8	2016.3
BGM0283	2016	4	8	2016.4
BGM0284	2016	1	4	2016.1
BGM0284	2016	2	4	2016.2
BGM0284	2016	3	4	2016.3
BGM0284	2016	4	4	2016.4
BGM0284	2019	1	6	2019.1
BGM0284	2019	2	6	2019.2
BGM0284	2019	3	6	2019.3
BGM0284	2019	4	6	2019.4
BGM0284	2019	5	6	2019.5
BGM0284	2019	6	6	2019.6
BGM0285	2016	1	4.7	2016.1
BGM0285	2016	2	4	2016.2
BGM0285	2016	3	4	2016.3
BGM0285	2016	4	4	2016.4
BGM0285	2019	1	3	2019.1
BGM0285	2019	2	4	2019.2
BGM0285	2019	3	3	2019.3
BGM0285	2019	4	3	2019.4
BGM0285	2019	5	4	2019.5
BGM0285	2019	6	3	2019.6
BGM0286	2016	1	3.2	2016.1
BGM0286	2016	2	3	2016.2
BGM0286	2016	3	3	2016.3
BGM0286	2016	4	3	2016.4
BGM0287	2016	1	8	2016.1
BGM0287	2016	2	8	2016.2
BGM0287	2016	3	8	2016.3
BGM0287	2016	4	8	2016.4
BGM0288	2016	1	3.3	2016.1
BGM0288	2016	2	3	2016.2
BGM0288	2016	3	3	2016.3
BGM0288	2016	4	4	2016.4
BGM0289	2016	1	5	2016.1
BGM0289	2016	2	4	2016.2
BGM0289	2016	3	2	2016.3
BGM0289	2016	4	4	2016.4
BGM0289	2017	4	3	2017.4
BGM0289	2017	5	3	2017.5
BGM0289	2017	6	3	2017.6
BGM0289	2018	1	6	2018.1
BGM0289	2018	2	4	2018.2
BGM0289	2018	3	4	2018.3
BGM0289	2019	1	5	2019.1
BGM0289	2019	2	3	2019.2
BGM0289	2019	3	3	2019.3
BGM0289	2019	4	5	2019.4
BGM0289	2019	5	3	2019.5
BGM0289	2019	6	3	2019.6
BGM0290	2016	1	6.7	2016.1
BGM0290	2016	2	4	2016.2
BGM0290	2016	3	6	2016.3
BGM0290	2016	4	6	2016.4
BGM0290	2017	4	4	2017.4
BGM0290	2017	5	4	2017.5
BGM0290	2017	6	3	2017.6
BGM0290	2018	1	2	2018.1
BGM0290	2018	2	3	2018.2
BGM0290	2018	3	4	2018.3
BGM0294	2016	1	4.3	2016.1
BGM0294	2016	2	4	2016.2
BGM0294	2016	3	3	2016.3
BGM0294	2016	4	3	2016.4
BGM0294	2017	4	4	2017.4
BGM0294	2017	5	4	2017.5
BGM0294	2017	6	4	2017.6
BGM0294	2018	1	2	2018.1
BGM0294	2018	2	2	2018.2
BGM0294	2018	3	3	2018.3
BGM0294	2019	1	4	2019.1
BGM0294	2019	2	3	2019.2
BGM0294	2019	3	5	2019.3
BGM0294	2019	4	4	2019.4
BGM0294	2019	5	3	2019.5
BGM0294	2019	6	5	2019.6
BGM0295	2016	1	7.7	2016.1
BGM0295	2016	2	7	2016.2
BGM0295	2016	3	8	2016.3
BGM0295	2016	4	8	2016.4
BGM0297	2017	1	2	2017.1
BGM0297	2017	2	2	2017.2
BGM0297	2017	3	2	2017.3
BGM0297	2017	4	3	2017.4
BGM0297	2017	5	4	2017.5
BGM0297	2019	1	4	2019.1
BGM0297	2019	2	2	2019.2
BGM0297	2019	3	4	2019.3
BGM0298	2016	1	8	2016.1
BGM0298	2016	2	8	2016.2
BGM0298	2016	3	8	2016.3
BGM0298	2016	4	8	2016.4
BGM0303	2017	1	4	2017.1
BGM0303	2017	2	4	2017.2
BGM0304	2016	1	8	2016.1
BGM0304	2016	2	8	2016.2
BGM0304	2016	3	8	2016.3
BGM0304	2016	4	8	2016.4
BGM0306	2016	1	5	2016.1
BGM0306	2016	2	4	2016.2
BGM0306	2016	3	2	2016.3
BGM0306	2016	4	4	2016.4
BGM0306	2017	4	4	2017.4
BGM0306	2017	5	4	2017.5
BGM0306	2017	6	3	2017.6
BGM0306	2018	1	2	2018.1
BGM0306	2018	2	6	2018.2
BGM0306	2018	3	6	2018.3
BGM0307	2016	1	3.7	2016.1
BGM0307	2016	2	4	2016.2
BGM0307	2016	3	4	2016.3
BGM0307	2016	4	3	2016.4
BGM0307	2017	4	3	2017.4
BGM0307	2017	5	3	2017.5
BGM0307	2017	6	3	2017.6
BGM0307	2018	1	4	2018.1
BGM0307	2018	2	4	2018.2
BGM0307	2018	3	2	2018.3
BGM0310	2016	1	8	2016.1
BGM0310	2016	2	8	2016.2
BGM0310	2016	3	8	2016.3
BGM0312	2017	1	4	2017.1
BGM0312	2017	2	4	2017.2
BGM0312	2017	3	6	2017.3
BGM0312	2018	1	6	2018.1
BGM0312	2018	2	6	2018.2
BGM0312	2018	3	6	2018.3
BGM0314	2016	1	8	2016.1
BGM0314	2016	2	8	2016.2
BGM0314	2016	3	8	2016.3
BGM0314	2016	4	8	2016.4
BGM0315	2016	1	5.3	2016.1
BGM0315	2016	2	6	2016.2
BGM0315	2016	3	6	2016.3
BGM0315	2016	4	4	2016.4
BGM0320	2017	4	6	2017.4
BGM0320	2017	5	6	2017.5
BGM0320	2017	6	6	2017.6
BGM0323	2016	1	8	2016.1
BGM0323	2016	2	8	2016.2
BGM0323	2016	3	8	2016.3
BGM0323	2016	4	8	2016.4
BGM0324	2016	1	5.7	2016.1
BGM0324	2016	2	4	2016.2
BGM0324	2016	3	3	2016.3
BGM0324	2016	4	3	2016.4
BGM0324	2017	4	6	2017.4
BGM0324	2017	5	6	2017.5
BGM0324	2017	6	6	2017.6
BGM0324	2018	1	3	2018.1
BGM0324	2018	2	4	2018.2
BGM0327	2016	1	8	2016.1
BGM0327	2016	2	8	2016.2
BGM0327	2016	3	8	2016.3
BGM0327	2016	4	8	2016.4
BGM0327	2019	1	6	2019.1
BGM0327	2019	2	6	2019.2
BGM0327	2019	3	6	2019.3
BGM0327	2019	4	6	2019.4
BGM0327	2019	5	6	2019.5
BGM0327	2019	6	6	2019.6
BGM0330	2016	1	5	2016.1
BGM0330	2016	2	5	2016.2
BGM0330	2016	3	5	2016.3
BGM0330	2016	4	5	2016.4
BGM0331	2016	1	5	2016.1
BGM0331	2016	2	5	2016.2
BGM0331	2016	3	6	2016.3
BGM0331	2016	4	4	2016.4
BGM0332	2016	1	5.7	2016.1
BGM0332	2016	2	5	2016.2
BGM0332	2016	3	6	2016.3
BGM0332	2016	4	6	2016.4
BGM0336	2016	1	7.5	2016.1
BGM0336	2016	2	5	2016.2
BGM0336	2016	3	8	2016.3
BGM0336	2016	4	8	2016.4
BGM0336	2017	4	6	2017.4
BGM0336	2017	5	6	2017.5
BGM0336	2017	6	6	2017.6
BGM0336	2018	1	3	2018.1
BGM0336	2018	2	3	2018.2
BGM0336	2019	1	7	2019.1
BGM0336	2019	2	6	2019.2
BGM0336	2019	3	7	2019.3
BGM0337	2017	1	8	2017.1
BGM0337	2017	2	8	2017.2
BGM0337	2017	3	8	2017.3
BGM0338	2017	1	4	2017.1
BGM0338	2017	2	3	2017.2
BGM0338	2017	3	3	2017.3
BGM0338	2019	1	5	2019.1
BGM0338	2019	2	4	2019.2
BGM0338	2019	3	4	2019.3
BGM0338	2019	4	5	2019.4
BGM0338	2019	5	4	2019.5
BGM0338	2019	6	4	2019.6
BGM0340	2016	1	8	2016.1
BGM0340	2016	2	8	2016.2
BGM0340	2016	3	8	2016.3
BGM0340	2016	4	8	2016.4
BGM0340	2017	4	6	2017.4
BGM0340	2017	5	6	2017.5
BGM0340	2017	6	4	2017.6
BGM0340	2018	1	6	2018.1
BGM0340	2018	2	4	2018.2
BGM0340	2018	3	6	2018.3
BGM0341	2016	1	2	2016.1
BGM0341	2016	2	2	2016.2
BGM0341	2016	3	2	2016.3
BGM0341	2016	4	2	2016.4
BGM0341	2017	4	2	2017.4
BGM0341	2017	5	2	2017.5
BGM0341	2017	6	2	2017.6
BGM0341	2018	1	3	2018.1
BGM0341	2018	2	3	2018.2
BGM0341	2018	3	3	2018.3
BGM0342	2016	1	8	2016.1
BGM0342	2016	2	8	2016.2
BGM0342	2016	3	8	2016.3
BGM0342	2016	4	8	2016.4
BGM0343	2016	1	8	2016.1
BGM0343	2016	2	8	2016.2
BGM0343	2016	3	8	2016.3
BGM0343	2016	4	8	2016.4
BGM0345	2016	1	8	2016.1
BGM0345	2016	2	8	2016.2
BGM0345	2016	3	8	2016.3
BGM0345	2016	4	8	2016.4
BGM0345	2019	1	8	2019.1
BGM0345	2019	2	8	2019.2
BGM0345	2019	3	8	2019.3
BGM0345	2019	4	8	2019.4
BGM0345	2019	5	8	2019.5
BGM0345	2019	6	8	2019.6
BGM0349	2016	1	5.2	2016.1
BGM0349	2016	2	3	2016.2
BGM0349	2016	3	3	2016.3
BGM0349	2016	4	3	2016.4
BGM0349	2017	4	4	2017.4
BGM0349	2017	5	4	2017.5
BGM0349	2017	6	4	2017.6
BGM0349	2018	1	3	2018.1
BGM0349	2018	2	3	2018.2
BGM0349	2018	3	4	2018.3
BGM0349	2019	1	4	2019.1
BGM0349	2019	2	4	2019.2
BGM0349	2019	3	5	2019.3
BGM0349	2019	4	4	2019.4
BGM0349	2019	5	4	2019.5
BGM0349	2019	6	5	2019.6
BGM0352	2016	1	3.7	2016.1
BGM0352	2016	2	4	2016.2
BGM0352	2016	3	3	2016.3
BGM0352	2016	4	4	2016.4
BGM0352	2017	4	3	2017.4
BGM0352	2017	5	3	2017.5
BGM0352	2017	6	3	2017.6
BGM0352	2018	1	3	2018.1
BGM0352	2018	2	3	2018.2
BGM0352	2018	3	2	2018.3
BGM0352	2019	1	2	2019.1
BGM0352	2019	2	2	2019.2
BGM0352	2019	3	3	2019.3
BGM0352	2019	4	2	2019.4
BGM0352	2019	5	2	2019.5
BGM0352	2019	6	3	2019.6
BGM0356	2016	1	6	2016.1
BGM0356	2016	2	6	2016.2
BGM0356	2016	3	6	2016.3
BGM0356	2016	4	6	2016.4
BGM0357	2016	1	3.8	2016.1
BGM0357	2016	2	3	2016.2
BGM0357	2016	3	3	2016.3
BGM0357	2016	4	3	2016.4
BGM0357	2017	4	3	2017.4
BGM0357	2017	5	3	2017.5
BGM0357	2017	6	3	2017.6
BGM0357	2018	1	2	2018.1
BGM0357	2018	2	3	2018.2
BGM0358	2016	1	8	2016.1
BGM0358	2016	2	8	2016.2
BGM0358	2016	3	8	2016.3
BGM0358	2016	4	8	2016.4
BGM0359	2016	1	6.7	2016.1
BGM0359	2016	2	4	2016.2
BGM0359	2016	3	6	2016.3
BGM0359	2016	4	6	2016.4
BGM0359	2017	4	3	2017.4
BGM0359	2017	5	3	2017.5
BGM0359	2018	1	6	2018.1
BGM0359	2018	2	6	2018.2
BGM0361	2016	1	8	2016.1
BGM0361	2016	2	8	2016.2
BGM0361	2016	3	8	2016.3
BGM0361	2016	4	8	2016.4
BGM0361	2017	4	4	2017.4
BGM0361	2017	5	6	2017.5
BGM0361	2017	6	6	2017.6
BGM0362	2016	1	8	2016.1
BGM0362	2016	2	8	2016.2
BGM0362	2016	3	8	2016.3
BGM0362	2016	4	8	2016.4
BGM0364	2016	1	8	2016.1
BGM0364	2016	2	8	2016.2
BGM0364	2016	3	8	2016.3
BGM0364	2016	4	8	2016.4
BGM0364	2017	4	7	2017.4
BGM0364	2017	5	7	2017.5
BGM0364	2017	6	7	2017.6
BGM0364	2018	1	4	2018.1
BGM0364	2018	2	6	2018.2
BGM0364	2018	3	6	2018.3
BGM0364	2019	1	8	2019.1
BGM0364	2019	2	8	2019.2
BGM0364	2019	3	8	2019.3
BGM0364	2019	4	8	2019.4
BGM0364	2019	5	8	2019.5
BGM0364	2019	6	8	2019.6
BGM0366	2016	1	8	2016.1
BGM0366	2016	2	8	2016.2
BGM0366	2016	3	8	2016.3
BGM0366	2016	4	8	2016.4
BGM0368	2016	1	3	2016.1
BGM0368	2016	2	2	2016.2
BGM0368	2016	3	2	2016.3
BGM0368	2016	4	2	2016.4
BGM0368	2017	4	3	2017.4
BGM0368	2017	5	3	2017.5
BGM0368	2017	6	3	2017.6
BGM0368	2018	1	2	2018.1
BGM0368	2018	2	2	2018.2
BGM0368	2018	3	2	2018.3
BGM0369	2016	1	4.3	2016.1
BGM0369	2016	2	4	2016.2
BGM0369	2016	3	4	2016.3
BGM0369	2016	4	4	2016.4
BGM0369	2019	1	3	2019.1
BGM0369	2019	2	4	2019.2
BGM0369	2019	3	5	2019.3
BGM0369	2019	4	3	2019.4
BGM0369	2019	5	4	2019.5
BGM0369	2019	6	5	2019.6
BGM0374	2016	1	4	2016.1
BGM0374	2016	2	4	2016.2
BGM0374	2016	3	4	2016.3
BGM0374	2017	4	4	2017.4
BGM0374	2017	5	4	2017.5
BGM0374	2017	6	6	2017.6
BGM0374	2018	1	2	2018.1
BGM0374	2018	2	2	2018.2
BGM0374	2018	3	2	2018.3
BGM0375	2017	1	2	2017.1
BGM0375	2017	2	2	2017.2
BGM0375	2017	3	2	2017.3
BGM0375	2018	1	3	2018.1
BGM0375	2018	2	3	2018.2
BGM0375	2018	3	3	2018.3
BGM0376	2016	1	3.3	2016.1
BGM0376	2016	2	3	2016.2
BGM0376	2016	3	2	2016.3
BGM0376	2016	4	5	2016.4
BGM0376	2017	4	4	2017.4
BGM0376	2017	5	4	2017.5
BGM0376	2017	6	4	2017.6
BGM0378	2017	1	4	2017.1
BGM0378	2017	2	6	2017.2
BGM0378	2017	3	6	2017.3
BGM0378	2017	4	6	2017.4
BGM0378	2017	5	6	2017.5
BGM0378	2017	6	6	2017.6
BGM0378	2018	1	6	2018.1
BGM0378	2018	2	4	2018.2
BGM0378	2018	3	6	2018.3
BGM0380	2016	1	8	2016.1
BGM0380	2016	2	8	2016.2
BGM0380	2016	3	8	2016.3
BGM0380	2016	4	8	2016.4
BGM0380	2019	1	8	2019.1
BGM0380	2019	2	8	2019.2
BGM0380	2019	3	8	2019.3
BGM0380	2019	4	8	2019.4
BGM0380	2019	5	8	2019.5
BGM0380	2019	6	8	2019.6
BGM0382	2017	1	6	2017.1
BGM0382	2017	2	6	2017.2
BGM0382	2017	3	6	2017.3
BGM0382	2017	4	6	2017.4
BGM0382	2017	5	6	2017.5
BGM0382	2017	6	6	2017.6
BGM0382	2018	1	4	2018.1
BGM0382	2018	2	4	2018.2
BGM0382	2018	3	4	2018.3
BGM0383	2016	1	4	2016.1
BGM0383	2016	2	4	2016.2
BGM0383	2016	3	4	2016.3
BGM0383	2016	4	4	2016.4
BGM0383	2017	4	4	2017.4
BGM0383	2017	5	4	2017.5
BGM0383	2017	6	3	2017.6
BGM0383	2018	1	3	2018.1
BGM0383	2018	2	3	2018.2
BGM0383	2018	3	3	2018.3
BGM0388	2016	1	4.8	2016.1
BGM0388	2016	2	3	2016.2
BGM0388	2016	3	3	2016.3
BGM0388	2016	4	3	2016.4
BGM0388	2017	4	6	2017.4
BGM0388	2017	5	6	2017.5
BGM0388	2017	6	6	2017.6
BGM0388	2018	1	6	2018.1
BGM0388	2018	2	6	2018.2
BGM0388	2018	3	6	2018.3
BGM0389	2016	1	7.7	2016.1
BGM0389	2016	2	6	2016.2
BGM0389	2016	3	8	2016.3
BGM0389	2016	4	8	2016.4
BGM0389	2017	4	4	2017.4
BGM0389	2017	5	4	2017.5
BGM0389	2017	6	4	2017.6
BGM0389	2018	1	3	2018.1
BGM0389	2018	2	2	2018.2
BGM0389	2018	3	3	2018.3
BGM0389	2019	1	4	2019.1
BGM0389	2019	2	6	2019.2
BGM0389	2019	3	6	2019.3
BGM0389	2019	4	4	2019.4
BGM0389	2019	5	5	2019.5
BGM0389	2019	6	5	2019.6
BGM0390	2016	1	6.3	2016.1
BGM0390	2016	2	4	2016.2
BGM0390	2016	3	4	2016.3
BGM0390	2016	4	6	2016.4
BGM0390	2017	4	4	2017.4
BGM0390	2017	5	4	2017.5
BGM0390	2017	6	4	2017.6
BGM0390	2018	1	3	2018.1
BGM0390	2018	2	2	2018.2
BGM0390	2018	3	2	2018.3
BGM0393	2016	1	6.7	2016.1
BGM0393	2016	2	6	2016.2
BGM0393	2016	3	8	2016.3
BGM0393	2016	4	6	2016.4
BGM0394	2016	1	8	2016.1
BGM0394	2016	2	8	2016.2
BGM0394	2016	3	8	2016.3
BGM0394	2016	4	8	2016.4
BGM0396	2016	1	7	2016.1
BGM0396	2016	2	6	2016.2
BGM0396	2016	3	6	2016.3
BGM0396	2016	4	8	2016.4
BGM0398	2016	1	7.8	2016.1
BGM0398	2016	2	8	2016.2
BGM0398	2016	3	8	2016.3
BGM0398	2016	4	8	2016.4
BGM0399	2016	1	7	2016.1
BGM0399	2016	2	6	2016.2
BGM0399	2016	3	6	2016.3
BGM0399	2016	4	6	2016.4
BGM0400	2016	1	7	2016.1
BGM0400	2016	2	6	2016.2
BGM0400	2016	3	6	2016.3
BGM0400	2016	4	6	2016.4
BGM0405	2016	1	6.7	2016.1
BGM0405	2016	2	6	2016.2
BGM0405	2016	3	6	2016.3
BGM0405	2016	4	8	2016.4
BGM0405	2017	4	6	2017.4
BGM0405	2017	5	4	2017.5
BGM0405	2017	6	6	2017.6
BGM0406	2017	1	8	2017.1
BGM0406	2017	2	8	2017.2
BGM0406	2017	3	8	2017.3
BGM0407	2016	1	3.7	2016.1
BGM0407	2016	2	3	2016.2
BGM0407	2016	3	3	2016.3
BGM0407	2016	4	2	2016.4
BGM0407	2017	4	4	2017.4
BGM0407	2017	5	4	2017.5
BGM0407	2017	6	3	2017.6
BGM0407	2018	1	2	2018.1
BGM0407	2018	2	2	2018.2
BGM0407	2019	1	3	2019.1
BGM0407	2019	2	4	2019.2
BGM0407	2019	3	3	2019.3
BGM0407	2019	4	3	2019.4
BGM0407	2019	5	4	2019.5
BGM0407	2019	6	3	2019.6
BGM0408	2016	1	7.7	2016.1
BGM0408	2016	2	8	2016.2
BGM0408	2016	3	8	2016.3
BGM0408	2016	4	8	2016.4
BGM0408	2019	1	8	2019.1
BGM0408	2019	2	8	2019.2
BGM0408	2019	3	8	2019.3
BGM0408	2019	4	8	2019.4
BGM0408	2019	5	8	2019.5
BGM0408	2019	6	8	2019.6
BGM0411	2016	1	8	2016.1
BGM0411	2016	2	8	2016.2
BGM0411	2016	3	8	2016.3
BGM0411	2016	4	8	2016.4
BGM0413	2016	1	7.7	2016.1
BGM0413	2016	2	8	2016.2
BGM0413	2016	3	6	2016.3
BGM0413	2016	4	8	2016.4
BGM0414	2016	1	6.8	2016.1
BGM0414	2016	2	6	2016.2
BGM0414	2016	3	6	2016.3
BGM0414	2016	4	5	2016.4
BGM0414	2019	1	4	2019.1
BGM0414	2019	2	6	2019.2
BGM0414	2019	3	4	2019.3
BGM0418	2019	1	4	2019.1
BGM0418	2019	2	3	2019.2
BGM0418	2019	3	4	2019.3
BGM0419	2017	1	8	2017.1
BGM0419	2017	2	8	2017.2
BGM0420	2016	1	6	2016.1
BGM0420	2016	2	4	2016.2
BGM0420	2016	3	4	2016.3
BGM0420	2016	4	3	2016.4
BGM0420	2017	4	6	2017.4
BGM0420	2017	5	6	2017.5
BGM0420	2017	6	6	2017.6
BGM0420	2018	1	3	2018.1
BGM0420	2018	2	3	2018.2
BGM0420	2018	3	3	2018.3
BGM0420	2019	4	6	2019.4
BGM0420	2019	5	2	2019.5
BGM0420	2019	6	6	2019.6
BGM0421	2016	1	6	2016.1
BGM0421	2016	2	4	2016.2
BGM0421	2016	3	6	2016.3
BGM0421	2016	4	6	2016.4
BGM0421	2019	1	6	2019.1
BGM0421	2019	2	6	2019.2
BGM0421	2019	3	5	2019.3
BGM0421	2019	4	6	2019.4
BGM0421	2019	5	6	2019.5
BGM0421	2019	6	5	2019.6
BGM0423	2016	1	4.3	2016.1
BGM0423	2016	2	4	2016.2
BGM0423	2016	3	4	2016.3
BGM0423	2016	4	4	2016.4
BGM0423	2019	1	3	2019.1
BGM0423	2019	2	3	2019.2
BGM0423	2019	3	3	2019.3
BGM0423	2019	4	3	2019.4
BGM0423	2019	5	3	2019.5
BGM0423	2019	6	3	2019.6
BGM0424	2016	1	7	2016.1
BGM0424	2016	2	6	2016.2
BGM0424	2016	3	6	2016.3
BGM0424	2016	4	6	2016.4
BGM0424	2019	1	8	2019.1
BGM0424	2019	2	8	2019.2
BGM0424	2019	3	8	2019.3
BGM0424	2019	4	8	2019.4
BGM0424	2019	5	8	2019.5
BGM0424	2019	6	8	2019.6
BGM0425	2016	1	8	2016.1
BGM0425	2016	2	8	2016.2
BGM0425	2016	3	8	2016.3
BGM0425	2016	4	8	2016.4
BGM0426	2016	1	7.8	2016.1
BGM0426	2016	2	8	2016.2
BGM0426	2016	3	8	2016.3
BGM0426	2016	4	8	2016.4
BGM0427	2016	1	6.7	2016.1
BGM0427	2016	2	5	2016.2
BGM0427	2016	3	5	2016.3
BGM0427	2016	4	6	2016.4
BGM0432	2017	1	4	2017.1
BGM0432	2017	2	4	2017.2
BGM0432	2017	3	4	2017.3
BGM0434	2017	1	4	2017.1
BGM0434	2017	2	4	2017.2
BGM0434	2017	3	3	2017.3
BGM0434	2017	4	6	2017.4
BGM0434	2017	5	4	2017.5
BGM0434	2017	6	4	2017.6
BGM0434	2018	1	3	2018.1
BGM0434	2018	2	3	2018.2
BGM0434	2018	3	3	2018.3
BGM0434	2019	1	5	2019.1
BGM0434	2019	2	5	2019.2
BGM0434	2019	3	4	2019.3
BGM0434	2019	4	5	2019.4
BGM0434	2019	5	5	2019.5
BGM0434	2019	6	4	2019.6
BGM0435	2016	1	8	2016.1
BGM0435	2016	2	8	2016.2
BGM0435	2016	3	8	2016.3
BGM0435	2016	4	8	2016.4
BGM0436	2016	1	6	2016.1
BGM0436	2016	2	6	2016.2
BGM0436	2016	3	6	2016.3
BGM0436	2016	4	6	2016.4
BGM0437	2017	4	3	2017.4
BGM0437	2017	5	3	2017.5
BGM0437	2017	6	4	2017.6
BGM0437	2018	1	4	2018.1
BGM0437	2018	2	4	2018.2
BGM0437	2019	1	4	2019.1
BGM0437	2019	2	3	2019.2
BGM0437	2019	3	3	2019.3
BGM0437	2019	4	4	2019.4
BGM0437	2019	5	3	2019.5
BGM0437	2019	6	3	2019.6
BGM0438	2016	1	3.7	2016.1
BGM0438	2016	2	3	2016.2
BGM0438	2016	3	3	2016.3
BGM0438	2016	4	4	2016.4
BGM0438	2017	4	3	2017.4
BGM0438	2017	5	3	2017.5
BGM0438	2017	6	3	2017.6
BGM0438	2018	1	2	2018.1
BGM0438	2018	2	2	2018.2
BGM0438	2018	3	3	2018.3
BGM0439	2016	1	3.3	2016.1
BGM0439	2016	2	3	2016.2
BGM0439	2016	3	4	2016.3
BGM0439	2016	4	2	2016.4
BGM0439	2019	1	4	2019.1
BGM0439	2019	2	5	2019.2
BGM0439	2019	3	5	2019.3
BGM0439	2019	4	4	2019.4
[truncated: 7,140 more rows]

## Sheet: Supporting Table S2
Supporting Table S2. Summary statistics, variance components and broad-sense heritability for HCN in Latin America (LA), African (AF) and joint Latin America + African germplasm.
		HCN
	Trait	LA	AF	LA-AF
	Minimum	2	1	1
	Average	5.6	5.02	5.22
	Maximum	9	9	9
	N	9139	18794	27932
	VG	2.59	0.21	0.97
	VGxE	0.75*	0.18	0.41
	VE	0.32	0.41	1.05
	Residual	0.42	1.32	0.97
	H2	0.82	0.27	0.5

## Sheet: Supporting Table S3
Supporting Table S3: Individuals with phenotype and genotype information. CLONE: 1389 individuals with phenotype information; HCN BLUPs: estimated best linear unbaised prediction of cyanide from raw phenotype; GBSid: 1246 individuals with genotypic information.
CLONE	HCN BLUPs	GBSid
BGM0001	-1.01506	BGM0001:250437179
BGM0004	1.66204	CNPMF4:250370278
BGM0005	-2.2943	CNPMF5:250370279
BGM0006	-1.49787	CNPMF6:250370290
BGM0011	-1.67067	CNPMF11:250370303
BGM0014	-0.866067	CNPMF14:250370314
BGM0017	-0.999028	BGM0017:250494241
BGM0018	-1.70913	CNPMF18:250370326
BGM0019	1.78323	CNPMF19:250370327
BGM0020	-1.064	CNPMF20:250370244
BGM0021	-2.27586	CNPMF21:250370245
BGM0022	1.31176	CNPMF22:250370256
BGM0023	2.05094	BGM0023:250437172
BGM0024	0.786352	CNPMF24:250370268
BGM0025	-0.0556482	CNPMF25:250370269
BGM0027	2.05094	CNPMF27:250370280
BGM0028	1.66204	CNPMF28:250370281
BGM0030	1.08659	CNPMF30:250370293
BGM0031	1.66204	CNPMF31:250370304
BGM0032	1.08659	CNPMF32:250370305
BGM0033	0.0726803	CNPMF33:250370316
BGM0035	1.66204	CNPMF35:250370317
BGM0036	-0.139371	CNPMF36:250370328
BGM0037	1.08659	CNPMF37:250370329
BGM0039	2.05094	CNPMF39:250370246
BGM0040	1.66204	CNPMF40:250370247
BGM0042	1.66204	CNPMF42:250370259
BGM0043	-2.30123	CNPMF43:250370270
BGM0044	0.486117	CNPMF44:250370271
BGM0046	1.08659	CNPMF46:250370283
BGM0047	0.786352	CNPMF47:250370294
BGM0048	0.210902	CNPMF48:250370295
BGM0049	2.05094	CNPMF49:250370306
BGM0050	1.66204	CNPMF50:250370307
BGM0052	0.750594	CNPMF52:250370319
BGM0053	1.66204	CNPMF53:250370330
BGM0054	-0.819749	CNPMF54:250370331
BGM0056	1.08659	CNPMF56:250370248
BGM0057	0.661254	CNPMF57:250370249
BGM0058	1.66204	CNPMF58:250370260
BGM0060	1.12934	CNPMF60:250370261
BGM0061	1.44266	CNPMF61:250370272
BGM0062	-2.05678	CNPMF62:250370273
BGM0063	-1.68335	BGM0063:250437173
BGM0066	1.17199	CNPMF66:250370296
BGM0067	1.35453	CNPMF67:250370297
BGM0069	1.34228	CNPMF69:250370308
BGM0070	-1.09663	CNPMF70:250370309
BGM0073	1.66204	CNPMF73:250370320
BGM0075	-1.09278	CNPMF75:250370332
BGM0076	0.486117	CNPMF76:250370333
BGM0080	1.66204	CNPMF80:250370250
BGM0082	-2.06811	CNPMF82:250370251
BGM0083	-1.9941	CNPMF83:250370262
BGM0084	-1.03882	CNPMF84:250370263
BGM0085	-3.29183	CNPMF85:250370274
BGM0087	1.66204	CNPMF87:250370275
BGM0088	-1.27467	CNPMF88:250370286
BGM0089	-2.08181	CNPMF89:250370287
BGM0090	1.66204	CNPMF90:250370298
BGM0091	-2.36282	CNPMF91:250370299
BGM0093	0.859322	CNPMF93:250370310
BGM0094	-2.62913	CNPMF94:250370311
BGM0096	1.66204	CNPMF96:250370322
BGM0097	0.537844	CNPMF97:250370323
BGM0100	1.66204	CNPMF100:250370335
BGM0104	0.303132	CNPMF104:250370253
BGM0106	1.66204	CNPMF106:250370264
BGM0113	1.66204	CNPMF113:250370265
BGM0115	1.66204	CNPMF115:250370276
BGM0116	1.08659	CNPMF116:250370277
BGM0117	-2.25959	CNPMF117:250370288
BGM0119	1.66204	CNPMF119:250370289
BGM0120	1.66204	CNPMF120:250370300
BGM0121	1.66204	CNPMF121:250370301
BGM0122	1.78323	CNPMF122:250370312
BGM0123	-2.15523	CNPMF123:250370313
BGM0124	1.66204	CNPMF124:250370324
BGM0126	1.66204	CNPMF126:250370325
BGM0127	-1.49234	CNPMF127:250370336
BGM0128	-1.11236	CNPMF128:250370337
BGM0130	-2.03276	CNPMF130:250370369
BGM0131	2.07738	CNPMF131:250370381
BGM0132	1.78323	CNPMF132:250370382
BGM0133	-0.0893322	CNPMF133:250370393
BGM0134	-2.22887	CNPMF134:250370394
BGM0136	1.38319	CNPMF136:250370406
BGM0137	1.66204	CNPMF137:250370417
BGM0138	1.66204	CNPMF138:250370418
BGM0140	0.486117	BGM0140:250437175
BGM0143	1.38319	CNPMF143:250370429
BGM0145	-1.79766	CNPMF145:250370441
BGM0146	1.56705	CNPMF146:250370442
BGM0148	1.66204	CNPMF148:250370453
BGM0149	-1.01506	CNPMF149:250370454
BGM0150	1.08659	CNPMF150:250370371
BGM0151	1.66204	CNPMF151:250370372
BGM0152	-0.0893322	CNPMF152:250370383
BGM0155	-1.5712	CNPMF155:250370395
BGM0156	1.66204	CNPMF156:250370396
BGM0158	1.66204	CNPMF158:250370408
BGM0160	1.38319	CNPMF160:250370419
BGM0161	-2.07091	CNPMF161:250370420
BGM0162	1.807	CNPMF162:250370431
BGM0163	1.66204	CNPMF163:250370432
BGM0164	-1.36889	CNPMF164:250370443
BGM0166	-2.72554	CNPMF166:250370455
BGM0167	-2.09712	CNPMF167:250370456
BGM0168	1.66204	CNPMF168:250370373
BGM0169	1.66204	CNPMF169:250370374
BGM0170	1.66204	CNPMF170:250370385
BGM0171	1.66204	CNPMF171:250370386
BGM0174	-1.46115	CNPMF174:250370397
BGM0175	1.66204	CNPMF175:250370398
BGM0177	1.60458	CNPMF177:250370409
BGM0178	1.66204	CNPMF178:250370410
BGM0179	-0.0893322	CNPMF179:250370421
BGM0182	-0.736712	CNPMF182:250370433
BGM0183	-2.41615	CNPMF183:250370434
BGM0184	1.66204	CNPMF184:250370445
BGM0185	-2.7769	CNPMF185:250370446
BGM0186	-0.681689	CNPMF186:250370457
BGM0187	-2.66444	CNPMF187:250370458
BGM0188	1.49324	CNPMF188:250370375
BGM0189	-1.32794	CNPMF189:250370376
BGM0195	-2.08166	BGM0195:250437183
BGM0199	1.66204	CNPMF199:250370388
BGM0202	-2.26603	BGM0202:250437176
BGM0204	0.499351	CNPMF204:250370400
BGM0205	1.98729	BGM0205:250437184
BGM0206	-0.0157775	CNPMF206:250370411
BGM0207	-2.28939	CNPMF207:250370412
BGM0208	1.66204	CNPMF208:250370423
BGM0209	1.66204	CNPMF209:250370424
BGM0211	-2.85079	CNPMF211:250370436
BGM0212	-2.90112	CNPMF212:250370447
BGM0213	-2.58452	CNPMF213:250370448
BGM0214	0.715452	CNPMF214:250370459
BGM0215	1.66204	CNPMF215:250370460
BGM0216	-1.50593	CNPMF216:250370377
BGM0217	0.722424	CNPMF217:250370378
BGM0220	-2.37155	CNPMF220:250370389
BGM0222	-1.46193	CNPMF222:250370390
BGM0226	-0.118366	CNPMF226:250370401
BGM0235	-0.0893322	CNPMF235:250370413
BGM0236	-0.0893322	CNPMF236:250370414
BGM0237	1.66204	CNPMF237:250370425
BGM0238	-2.86582	CNPMF238:250370426
BGM0239	1.36186	CNPMF239:250370437
BGM0241	-2.17969	CNPMF241:250370449
BGM0242	1.66204	CNPMF242:250370450
BGM0246	0.986508	CNPMF246:250370461
BGM0247	1.66204	CNPMF247:250370462
BGM0248	-1.91887	CNPMF248:250370379
BGM0249	1.66204	CNPMF249:250370380
BGM0250	-1.34031	CNPMF250:250370391
BGM0252	-2.01231	BGM0252:250581762
BGM0254	-2.15448	CNPMF254:250370392
BGM0255	2.9401	CNPMF255:250380409
BGM0257	1.66204	CNPMF257:250370403
BGM0260	-2.62507	CNPMF260:250370404
BGM0261	1.66204	CNPMF261:250370415
BGM0264	0.400702	CNPMF264:250370427
BGM0266	-2.75931	CNPMF266:250370428
BGM0267	1.66204	BGM0267:250437177
BGM0268	-2.64133	CNPMF268:250370439
BGM0269	2.26871	CNPMF269:250370440
BGM0270	-2.91654	CNPMF270:250370451
BGM0273	-0.964517	CNPMF273:250370463
BGM0276	-1.73422	CNPMF276:250370464
BGM0277	1.66204	CNPMF277:250370496
BGM0279	1.66204	CNPMF279:250370497
BGM0280	-2.34109	CNPMF280:250370508
BGM0281	1.66204	CNPMF281:250370509
BGM0282	0.110824	CNPMF282:250370520
BGM0283	1.66204	CNPMF283:250370521
BGM0284	-1.19827	CNPMF284:250370532
BGM0285	-2.47481	CNPMF285:250370533
BGM0286	-3.29183	CNPMF286:250370544
BGM0287	1.66204	CNPMF287:250370545
BGM0288	-3.01662	CNPMF288:250370556
BGM0289	-1.99579	CNPMF289:250370557
BGM0290	-1.50795	BGM0290:250581760
BGM0294	-2.27561	CNPMF294:250370580
BGM0295	1.33678	CNPMF295:250370581
BGM0297	-2.94908	CNPMF297:250370498
BGM0298	1.66204	CNPMF298:250370499
BGM0303	-1.92198	CNPMF303:250370510
BGM0304	1.66204	CNPMF304:250370511
BGM0306	-1.61891	CNPMF306:250370522
BGM0307	-2.30287	CNPMF307:250370523
BGM0310	1.65991	CNPMF310:250370535
BGM0312	-0.175418	CNPMF312:250370546
BGM0314	1.66204	BGM0314:250437185
BGM0315	-1.01506	BGM0315:250437178
BGM0323	1.66204	CNPMF323:250370570
BGM0324	-1.13353	CNPMF324:250370571
BGM0327	0.76152	CNPMF327:250370583
BGM0330	-1.34031	CNPMF330:250370500
BGM0331	-1.34031	CNPMF331:250370501
BGM0332	-0.664782	CNPMF332:250370512
BGM0336	0.0325105	CNPMF336:250370513
BGM0337	2.05094	CNPMF337:250370524
BGM0338	-2.17864	CNPMF338:250370525
BGM0340	0.605116	CNPMF340:250370536
BGM0341	-3.31556	CNPMF341:250370537
BGM0342	1.66204	CNPMF342:250370548
BGM0343	1.66204	CNPMF343:250370549
BGM0345	1.78323	CNPMF345:250370560
BGM0349	-1.95163	CNPMF349:250370561
BGM0352	-2.85079	CNPMF352:250370572
BGM0356	-0.339528	CNPMF356:250370573
BGM0357	-2.71229	CNPMF357:250370584
BGM0358	1.66204	CNPMF358:250370585
BGM0359	-0.704813	CNPMF359:250370502
BGM0361	0.769838	CNPMF361:250370514
BGM0362	1.66204	CNPMF362:250370515
BGM0364	1.34975	CNPMF364:250370526
BGM0366	1.66204	CNPMF366:250370538
BGM0368	-3.22991	BGM0368:250437186
BGM0369	-2.18324	CNPMF369:250370550
BGM0374	-2.07899	BGM0374:250581772
BGM0375	-3.01213	CNPMF375:250370563
BGM0376	-2.27029	CNPMF376:250370574
BGM0378	0.099994	CNPMF378:250370575
BGM0380	1.78323	CNPMF380:250370586
BGM0382	-0.366414	CNPMF382:250370587
BGM0383	-2.08181	CNPMF383:250370504
BGM0388	-0.514876	CNPMF388:250370516
BGM0389	-0.959527	CNPMF389:250370517
BGM0390	-1.82322	CNPMF390:250370528
BGM0393	0.336	CNPMF393:250370529
BGM0394	1.66204	CNPMF394:250370540
BGM0396	0.411059	CNPMF396:250370552
BGM0398	1.612	CNPMF398:250370553
BGM0399	-0.0893322	CNPMF399:250370564
BGM0400	-0.0893322	CNPMF400:250370565
BGM0405	0.0935057	CNPMF405:250370576
BGM0406	2.05094	CNPMF406:250370577
BGM0407	-2.74837	CNPMF407:250370588
BGM0408	1.74648	CNPMF408:250370589
BGM0411	1.66204	CNPMF411:250370518
BGM0413	1.08659	CNPMF413:250370519
BGM0414	-0.873956	CNPMF414:250370530
BGM0419	2.08463	CNPMF419:250370531
BGM0420	-1.29415	CNPMF420:250370542
BGM0421	-0.633635	CNPMF421:250370543
BGM0423	-2.69409	CNPMF423:250370555
BGM0424	0.925821	BGM0424:250437187
BGM0425	1.66204	CNPMF425:250370566
BGM0426	1.612	CNPMF426:250370567
BGM0427	-0.664782	CNPMF427:250370578
BGM0432	-1.95552	CNPMF432:250370590
BGM0434	-1.67651	CNPMF434:250370591
BGM0435	1.66204	CNPMF435:250370623
BGM0436	-0.339528	CNPMF436:250370624
BGM0437	-2.01237	CNPMF437:250370635
BGM0438	-2.71765	CNPMF438:250370636
BGM0439	-2.33261	CNPMF439:250370647
BGM0440	0.91145	CNPMF440:250370648
BGM0441	1.66204	CNPMF441:250370659
BGM0442	-0.389567	CNPMF442:250370660
BGM0443	-2.9848	CNPMF443:250370671
BGM0444	-1.81817	CNPMF444:250370672
BGM0445	-2.06811	CNPMF445:250370683
BGM0447	-1.62924	CNPMF447:250370684
BGM0448	-1.54698	CNPMF448:250370695
BGM0449	-2.17255	CNPMF449:250370696
BGM0452	2.05094	CNPMF452:250370625
BGM0454	1.53694	CNPMF454:250370626
BGM0456	1.66204	CNPMF456:250380421
BGM0460	-0.0186004	CNPMF460:250370638
BGM0461	-3.28586	CNPMF461:250370649
BGM0462	-2.03864	CNPMF462:250370650
BGM0463	-2.73489	CNPMF463:250370661
BGM0465	1.612	CNPMF465:250370673
BGM0467	1.66204	CNPMF467:250370674
BGM0468	1.66204	CNPMF468:250370685
BGM0470	1.42284	CNPMF470:250370697
BGM0471	1.66204	CNPMF471:250370698
BGM0472	1.78323	CNPMF472:250370709
BGM0474	-1.67144	CNPMF474:250370627
BGM0475	-0.299656	CNPMF475:250370628
BGM0476	-1.8578	BGM0476:250437868
BGM0478	-3.08317	CNPMF478:250370640
BGM0480	-2.69409	CNPMF480:250370651
BGM0484	-1.9228	CNPMF484:250370652
BGM0489	0.846962	CNPMF489:250370663
BGM0494	-2.95949	CNPMF494:250370675
BGM0495	-3.21678	CNPMF495:250370676
BGM0496	-2.25053	CNPMF496:250370687
BGM0498	1.66204	CNPMF498:250370699
BGM0499	-2.05807	CNPMF499:250370700
BGM0500	1.08659	CNPMF500:250370711
BGM0501	-2.20859	CNPMF501:250370712
BGM0503	-2.58326	CNPMF503:250370629
BGM0504	1.66204	CNPMF504:250370630
BGM0505	-2.35746	CNPMF505:250370641
BGM0507	-1.64297	CNPMF507:250370642
BGM0508	-1.8493	CNPMF508:250370653
BGM0509	1.66204	CNPMF509:250370654
BGM0510	-2.3249	CNPMF510:250370665
BGM0511	1.66204	CNPMF511:250370666
BGM0514	-2.40288	CNPMF514:250370678
BGM0517	1.38682	CNPMF517:250370689
BGM0520	-1.58338	CNPMF520:250370690
BGM0521	1.08659	CNPMF521:250370701
BGM0527	-2.21493	CNPMF527:250370713
BGM0529	-1.28282	CNPMF529:250370714
BGM0536	0.411059	CNPMF536:250370643
BGM0539	-1.06646	CNPMF539:250370655
BGM0541	1.66204	CNPMF541:250370667
BGM0542	-2.64133	CNPMF542:250370668
BGM0543	1.66204	CNPMF543:250370679
BGM0544	1.66204	CNPMF544:250370680
BGM0545	1.66204	CNPMF545:250370691
BGM0546	-1.8912	CNPMF546:250370692
BGM0547	2.05094	CNPMF547:250370703
BGM0549	1.66204	CNPMF549:250370704
BGM0550	1.66204	CNPMF550:250370715
BGM0551	-2.42134	CNPMF551:250370716
BGM0552	1.66204	CNPMF552:250370633
BGM0555	0.736313	CNPMF555:250370634
BGM0556	2.05094	CNPMF556:250370645
BGM0557	-2.59055	CNPMF557:250370646
BGM0558	-1.4624	CNPMF558:250370657
BGM0560	-0.339528	CNPMF560:250370658
BGM0561	1.66204	CNPMF561:250370669
BGM0562	0.0477088	CNPMF562:250370670
BGM0563	1.66204	CNPMF563:250370681
BGM0564	1.66204	CNPMF564:250370682
BGM0567	2.05094	CNPMF567:250370694
BGM0570	-0.547044	CNPMF570:250370706
BGM0574	-1.07786	CNPMF574:250370718
BGM0575	-1.61783	CNPMF575:250370750
BGM0576	1.18659	CNPMF576:250370751
BGM0579	1.66204	CNPMF579:250370762
BGM0583	-1.42115	CNPMF583:250370763
BGM0584	-1.13346	BGM0584:250494245
BGM0585	2.26071	CNPMF585:250380435
BGM0587	1.94531	CNPMF587:250370774
BGM0589	1.66204	CNPMF589:250370775
BGM0591	-2.08345	CNPMF591:250370787
BGM0592	-3.01256	CNPMF592:250370798
BGM0593	-1.56243	CNPMF593:250370799
BGM0597	1.66204	BGM0597:250437196
BGM0600	-1.81766	CNPMF600:250370811
BGM0601	-1.55746	CNPMF601:250370822
BGM0603	-1.2255	CNPMF603:250370823
BGM0606	-2.78731	CNPMF606:250370834
BGM0607	1.66204	CNPMF607:250370835
BGM0608	1.66204	CNPMF608:250370752
BGM0609	-2.13134	BGM0609:250437197
BGM0610	-1.34031	CNPMF610:250370753
BGM0611	1.66204	BGM0611:250437190
BGM0613	1.66204	CNPMF613:250370765
BGM0614	-1.43432	CNPMF614:250370776
BGM0615	-0.0893322	CNPMF615:250370777
BGM0618	1.66204	CNPMF618:250370788
BGM0624	-1.89808	CNPMF624:250370813
BGM0625	1.66204	CNPMF625:250370824
BGM0630	1.66204	CNPMF630:250370836
BGM0631	1.66204	CNPMF631:250370837
BGM0635	1.08659	CNPMF635:250370754
BGM0636	-2.3918	CNPMF636:250370755
BGM0638	0.0477088	CNPMF638:250370766
BGM0639	1.66204	CNPMF639:250370767
BGM0640	2.05094	CNPMF640:250370778
BGM0642	0.336	CNPMF642:250370790
BGM0645	1.66204	CNPMF645:250370802
BGM0646	1.66204	CNPMF646:250370803
BGM0648	1.08659	CNPMF648:250370814
BGM0649	1.2793	BGM0649:250437198
BGM0652	2.05094	BGM0652:250437861
BGM0654	1.66204	CNPMF654:250370838
BGM0655	-1.21161	CNPMF655:250370839
BGM0657	-1.36856	CNPMF657:250370757
BGM0658	0.473829	CNPMF658:250370768
BGM0660	1.78323	CNPMF660:250370780
BGM0661	1.78323	CNPMF661:250370781
BGM0662	1.66204	CNPMF662:250370792
BGM0664	1.68919	CNPMF664:250370793
BGM0665	1.66204	CNPMF665:250370804
BGM0666	1.08659	CNPMF666:250370805
BGM0667	0.986508	CNPMF667:250370816
BGM0669	1.66204	CNPMF669:250370828
BGM0670	1.51381	CNPMF670:250370829
BGM0671	-1.79726	CNPMF671:250370840
BGM0672	0.986508	CNPMF672:250370841
BGM0673	1.66204	CNPMF673:250370758
BGM0675	1.65458	CNPMF675:250370759
BGM0677	1.66204	CNPMF677:250370770
BGM0678	1.66204	CNPMF678:250370771
BGM0679	0.42095	CNPMF679:250370782
BGM0680	1.66204	CNPMF680:250370783
BGM0682	1.66204	CNPMF682:250370794
BGM0685	1.807	CNPMF685:250370795
BGM0693	1.66204	CNPMF693:250370806
BGM0694	1.78323	CNPMF694:250370807
BGM0695	1.66204	CNPMF695:250370818
BGM0697	1.58698	CNPMF697:250370819
BGM0699	1.66204	BGM0699:250437199
BGM0700	1.66204	CNPMF700:250370830
BGM0702	1.66204	CNPMF702:250370831
BGM0703	1.66204	CNPMF703:250370842
BGM0706	1.66204	CNPMF706:250370843
BGM0707	-0.916127	CNPMF707:250370760
BGM0708	-1.53525	CNPMF708:250370761
BGM0711	0.505996	CNPMF711:250370772
BGM0713	-0.34166	CNPMF713:250370773
BGM0714	-1.8356	CNPMF714:250370784
BGM0715	0.713191	CNPMF715:250370785
BGM0717	-1.09909	CNPMF717:250370796
BGM0726	1.66204	CNPMF726:250370808
BGM0728	1.807	CNPMF728:250370809
BGM0729	0.76152	CNPMF729:250370820
BGM0733	1.71259	CNPMF733:250370821
BGM0737	-1.75268	CNPMF737:250370832
BGM0741	1.66204	CNPMF741:250370833
BGM0752	1.66204	CNPMF752:250370845
BGM0756	1.66204	CNPMF756:250370877
BGM0767	-1.49407	CNPMF767:250370889
BGM0776	0.76152	CNPMF776:250370890
BGM0778	2.05094	CNPMF778:250370901
BGM0779	0.42095	CNPMF779:250370902
BGM0780	1.66204	CNPMF780:250370913
BGM0780(E)	1.66204	BGM0780_E_:250437200
BGM0781	1.66204	CNPMF781:250370914
BGM0783	1.66204	CNPMF783:250370925
BGM0785	1.66204	CNPMF785:250370926
BGM0788	1.38319	CNPMF788:250370937
BGM0790	1.66204	CNPMF790:250370938
BGM0793	1.27237	CNPMF793:250370950
BGM0799	2.05094	CNPMF799:250370961
BGM0803	-1.21521	CNPMF803:250370879
BGM0805	1.66204	CNPMF805:250370880
BGM0806	-2.47153	CNPMF806:250370891
BGM0807	1.66204	CNPMF807:250370892
BGM0808	1.66204	CNPMF808:250370903
BGM0812	1.66204	CNPMF812:250370916
BGM0814	-2.3111	CNPMF814:250370928
BGM0815	0.508534	CNPMF815:250370939
BGM0816	-3.04811	CNPMF816:250370951
BGM0817	-2.39027	CNPMF817:250370952
BGM0820	1.66204	CNPMF820:250370881
BGM0823	1.84361	CNPMF823:250370894
BGM0826	0.510329	CNPMF826:250370906
BGM0830	-3.34187	BGM0830:250437193
BGM0831	-0.765287	CNPMF831:250370929
BGM0832	-0.836809	CNPMF832:250370930
BGM0841	1.66204	CNPMF841:250370954
BGM0842	1.66204	CNPMF842:250370965
BGM0843	1.43686	CNPMF843:250370966
BGM0845	2.05094	CNPMF845:250370883
BGM0846	1.08659	CNPMF846:250370884
BGM0848	1.66204	CNPMF848:250370896
BGM0849	1.31154	CNPMF849:250370907
BGM0850	-1.49781	CNPMF850:250370908
BGM0851	1.08659	CNPMF851:250370919
BGM0854	-2.26478	BGM0854:250437202
BGM0858	1.70222	CNPMF858:250370943
BGM0859	-2.63053	CNPMF859:250370944
BGM0863	-3.26619	CNPMF863:250370955
BGM0867	1.66204	CNPMF867:250370967
BGM0868	-1.32731	CNPMF868:250370968
BGM0869	1.66204	BGM0869:250437203
BGM0870	1.66204	CNPMF870:250370885
BGM0873	1.66204	CNPMF873:250370897
BGM0875	1.66204	CNPMF875:250370898
BGM0876	1.66204	CNPMF876:250370909
BGM0877	1.66204	CNPMF877:250370910
BGM0878	1.75873	CNPMF878:250370921
BGM0879	1.78323	CNPMF879:250370922
BGM0882	-3.21525	CNPMF882:250370933
BGM0885	-2.64932	CNPMF885:250370934
BGM0886	1.08659	CNPMF886:250370945
BGM0887	-2.49537	CNPMF887:250370946
BGM0888	-2.81313	CNPMF888:250370957
BGM0889	1.53694	CNPMF889:250370958
BGM0890	-1.40034	CNPMF890:250370969
BGM0892	2.05094	CNPMF892:250370970
BGM0895	1.66204	CNPMF895:250370899
BGM0896	1.66204	CNPMF896:250370900
BGM0898	1.66204	CNPMF898:250370911
BGM0901	2.05094	CNPMF901:250370923
BGM0902	1.61294	CNPMF902:250370924
BGM0903	1.66204	CNPMF903:250370935
BGM0905	-1.64297	CNPMF905:250370947
BGM0906	-2.37143	CNPMF906:250370948
BGM0908	-2.06811	CNPMF908:250370960
BGM0909	1.78323	CNPMF909:250370971
BGM0914	1.78323	BGM0914:250437205
BGM0915	1.66204	BGM0915:250437213
BGM0917	1.66204	BGM0917:250437206
BGM0918	1.66204	BGM0918:250437214
BGM0919	1.78323	BGM0919:250437207
BGM0920	1.78323	BGM0920:250437215
BGM0922	-2.34109	BGM0922:250437208
BGM0924	-0.0556482	BGM0924:250437216
BGM0925	0.495406	BGM0925:250437209
BGM0927	-2.28939	BGM0927:250437217
BGM0928	-2.06811	BGM0928:250437210
BGM0930	-2.39027	BGM0930:250437219
BGM0931	1.65458	BGM0931:250437227
BGM0934	1.56196	BGM0934:250437228
BGM0935	0.826263	BGM0935:250437221
BGM0936	1.78323	BGM0936:250437229
BGM0937	1.38319	BGM0937:250437222
BGM0940	1.94555	BGM0940:250437230
BGM0941	1.3085	BGM0941:250437223
BGM0942	1.66204	BGM0942:250437231
BGM0943	1.66204	BGM0943:250437224
BGM0944	1.66204	BGM0944:250437232
BGM0945	1.78323	BGM0945:250437225
BGM0946	1.78323	BGM0946:250437233
BGM0947	-2.93062	BGM0947:250437226
BGM0948	1.66204	BGM0948:250437234
BGM0949	1.78323	BGM0949:250437235
BGM0951	1.66204	BGM0951:250437243
BGM0952	1.78323	BGM0952:250437236
BGM0953	1.78323	BGM0953:250437244
BGM0954	1.61294	BGM0954:250437237
BGM0957	1.66204	BGM0957:250437238
BGM0958	1.61294	BGM0958:250437246
BGM0959	1.66204	BGM0959:250437239
BGM0960	1.807	BGM0960:250437247
BGM0961	1.78323	BGM0961:250437240
BGM0962	1.78323	BGM0962:250437248
BGM0963	1.78459	BGM0963:250437241
BGM0965	1.66204	BGM0965:250437249
BGM0966	1.66204	BGM0966:250437242
BGM0967	-1.39824	BGM0967:250494240
BGM0968	1.78323	BGM0968:250437250
BGM0971	1.66204	BGM0971:250494247
BGM0972	1.66204	BGM0972:250437259
BGM0973	1.66204	BGM0973:250437252
BGM0974	1.66204	BGM0974:250437260
BGM0975	1.69749	BGM0975:250437253
BGM0976	1.66204	BGM0976:250437261
BGM0977	1.66204	BGM0977:250437254
BGM0979	-2.22237	BGM0979:250437255
BGM0980	1.00089	BGM0980:250437263
BGM0981	1.66204	BGM0981:250437256
BGM0983	1.78323	BGM0983:250437870
BGM0985	1.807	BGM0985:250437258
BGM0986	1.66204	BGM0986:250437266
BGM0989	0.421981	BGM0989:250437306
BGM0992	-1.70913	BGM0992:250437299
BGM0993	1.78323	BGM0993:250437300
BGM0994	1.63437	BGM0994:250437878
BGM0995	1.66204	BGM0995:250437301
BGM0996	1.78323	BGM0996:250437309
BGM0998	-1.81212	BGM0998:250437302
BGM1007	-2.21799	BGM1007:250437303
BGM1010	-1.8912	BGM1010:250437311
BGM1015	1.66204	BGM1015:250437304
BGM1023	-1.71067	BGM1023:250437312
BGM1024	-1.73381	BGM1024:250437305
BGM1025	-0.999069	BGM1025:250437313
BGM1026	2.05094	BGM1026:250437314
BGM1027	2.05094	BGM1027:250437322
BGM1028	-1.49954	BGM1028:250437315
BGM1029	1.10495	BGM1029:250437323
BGM1031	0.803249	BGM1031:250437316
BGM1034	-2.68902	BGM1034:250437324
BGM1040	1.66204	BGM1040:250437325
BGM1041	-2.22906	BGM1041:250437318
BGM1042	-2.67591	BGM1042:250437326
BGM1043	1.78323	BGM1043:250437319
BGM1044	-2.18324	BGM1044:250437327
BGM1053	-3.291	BGM1053:250437328
BGM1055	-2.37449	BGM1055:250437321
BGM1057	-1.65517	BGM1057:250437329
BGM1060	-1.20874	BGM1060:250437330
BGM1064	1.59605	BGM1064:250437871
BGM1067	1.66204	BGM1067:250437339
BGM1068	1.66204	BGM1068:250437332
BGM1073	2.00396	BGM1073:250437340
BGM1077	2.05094	BGM1077:250437333
BGM1079	1.66204	CNPMF1079:250371004
BGM1080	1.41184	CNPMF1080:250371005
BGM1081	-1.76654	CNPMF1081:250371016
BGM1082	-1.21363	CNPMF1082:250371017
BGM1085	1.60458	CNPMF1085:250371029
BGM1087	1.66204	CNPMF1087:250371040
BGM1091	1.66204	CNPMF1091:250371052
BGM1094	-2.49368	CNPMF1094:250371053
BGM1100	-2.06811	CNPMF1100:250371065
BGM1102	-1.39661	CNPMF1102:250371076
BGM1103	-1.87248	CNPMF1103:250371077
BGM1106	0.260941	CNPMF1106:250371089
BGM1107	-1.94313	CNPMF1107:250371006
BGM1108	1.38319	CNPMF1108:250371007
BGM1110	-2.5979	CNPMF1110:250371018
BGM1111	-2.32605	CNPMF1111:250371019
BGM1116	-1.06636	CNPMF1116:250371031
BGM1118	-1.65682	CNPMF1118:250371042
BGM1119	1.56196	CNPMF1119:250371043
BGM1120	1.66204	CNPMF1120:250371054
BGM1121	-2.28939	CNPMF1121:250371055
BGM1122	2.05094	BGM1122:250437342
BGM1123	-2.01864	CNPMF1123:250371066
BGM1124	-2.66635	BGM1124:250437879
BGM1125	-0.389384	CNPMF1125:250371067
BGM1126	1.66204	CNPMF1126:250371078
BGM1127	-2.68223	CNPMF1127:250371079
BGM1128	-1.91887	CNPMF1128:250371090
BGM1132	1.66204	CNPMF1132:250371009
BGM1133	1.78323	CNPMF1133:250371020
BGM1134	-2.47978	CNPMF1134:250371021
BGM1137	1.27237	CNPMF1137:250371044
BGM1138	1.66204	CNPMF1138:250380433
BGM1139	1.66204	CNPMF1139:250371045
BGM1140	1.66204	CNPMF1140:250371057
BGM1141	1.78323	CNPMF1141:250371068
BGM1142	1.03361	CNPMF1142:250371069
BGM1143	1.78323	CNPMF1143:250371080
BGM1144	1.40521	CNPMF1144:250371081
BGM1146	1.94555	CNPMF1146:250371092
BGM1147	1.66204	BGM1147:250437872
BGM1148	0.593671	CNPMF1148:250371093
BGM1150	-3.01662	CNPMF1150:250371010
BGM1152	1.66204	CNPMF1152:250371011
BGM1153	-3.08369	CNPMF1153:250380444
BGM1155	1.78148	CNPMF1155:250371022
BGM1156	0.20585	CNPMF1156:250371023
BGM1158	1.807	CNPMF1158:250371034
BGM1159	0.759377	CNPMF1159:250371035
BGM1160	-2.24766	BGM1160:250494277
BGM1161	-2.40199	CNPMF1161:250371047
BGM1162	1.66204	CNPMF1162:250371058
BGM1163	-0.951184	CNPMF1163:250371059
BGM1164	1.78323	CNPMF1164:250371070
BGM1165	2.05094	CNPMF1165:250371071
BGM1168	1.78323	CNPMF1168:250371083
BGM1171	1.66204	CNPMF1171:250371094
BGM1174	1.66204	CNPMF1174:250371095
BGM1175	1.66204	CNPMF1175:250371012
BGM1177	1.807	CNPMF1177:250371013
BGM1178	1.807	CNPMF1178:250371024
BGM1180	-1.8652	CNPMF1180:250371036
BGM1185	1.66204	CNPMF1185:250371049
BGM1188	-2.30123	CNPMF1188:250371061
BGM1190	1.66204	CNPMF1190:250371073
BGM1191	2.05094	CNPMF1191:250371084
BGM1193	0.986508	CNPMF1193:250371085
BGM1196	-2.24328	CNPMF1196:250371014
BGM1197	-2.49537	CNPMF1197:250371015
BGM1198	1.66204	CNPMF1198:250371026
BGM1200	1.2793	CNPMF1200:250371027
BGM1202	1.66204	CNPMF1202:250371038
BGM1203	-0.984374	CNPMF1203:250371039
BGM1206	0.986508	CNPMF1206:250371050
BGM1207	0.508534	CNPMF1207:250371051
BGM1209	-0.0900198	CNPMF1209:250371062
BGM1210	1.66204	CNPMF1210:250371063
BGM1211	-2.49537	CNPMF1211:250371074
BGM1213	1.27237	CNPMF1213:250380446
BGM1214	1.44266	CNPMF1214:250371075
BGM1217	1.28674	CNPMF1217:250371086
BGM1219	1.66204	CNPMF1219:250371098
BGM1220	1.66204	CNPMF1220:250371099
BGM1222	-1.72433	CNPMF1222:250372020
BGM1223	1.66204	CNPMF1223:250372021
BGM1225	-2.23326	BGM1225:250437336
BGM1227	-1.34286	CNPMF1227:250372044
BGM1236	-3.01662	CNPMF1236:250372045
BGM1243	1.56196	CNPMF1243:250372056
BGM1245	2.05094	CNPMF1245:250372057
BGM1249	1.66204	CNPMF1249:250372069
BGM1251	-1.01506	CNPMF1251:250372080
BGM1252	-1.67454	CNPMF1252:250372081
BGM1253	-0.696986	BGM1253:250494285
BGM1254	-1.11673	CNPMF1254:250372093
BGM1255	0.336	BGM1255:250494278
BGM1257	2.05094	CNPMF1257:250372105
BGM1259	1.41184	CNPMF1259:250372022
BGM1261	-1.9721	CNPMF1261:250372023
BGM1262	1.66204	CNPMF1262:250372034
BGM1263	1.66204	CNPMF1263:250372035
BGM1265	1.612	CNPMF1265:250372046
BGM1267	1.612	CNPMF1267:250372047
BGM1268	1.66204	CNPMF1268:250372058
BGM1269	1.58698	CNPMF1269:250372059
BGM1270	0.38158	CNPMF1270:250372070
BGM1272	0.0477088	BGM1272:250437345
BGM1275	-0.571632	CNPMF1275:250372083
BGM1277	-2.62326	BGM1277:250437346
BGM1278	2.05094	BGM1278:250437354
BGM1279	-1.23592	CNPMF1279:250372095
BGM1280	1.66204	CNPMF1280:250372106
BGM1281	0.0477088	CNPMF1281:250372107
BGM1282	2.05094	CNPMF1282:250372024
BGM1283	1.94555	CNPMF1283:250372025
BGM1284	1.78323	CNPMF1284:250372036
BGM1285	-2.22415	CNPMF1285:250372037
BGM1287	0.38158	CNPMF1287:250372049
BGM1288	-2.34201	CNPMF1288:250372060
BGM1290	0.0477088	BGM1290:250437347
BGM1291	-1.69412	CNPMF1291:250372061
BGM1292	1.58698	CNPMF1292:250372072
BGM1293	1.66204	CNPMF1293:250372073
BGM1294	0.486117	CNPMF1294:250372084
BGM1298	1.66204	BGM1298:250437355
BGM1300	1.08659	CNPMF1300:250372108
BGM1303	1.66204	CNPMF1303:250372109
BGM1304	1.78323	BGM1304:250581732
BGM1305	1.66204	CNPMF1305:250372026
BGM1306	-0.828545	CNPMF1306:250372027
BGM1309	1.361	CNPMF1309:250372039
BGM1310	-3.26682	BGM1310:250494286
BGM1311	-2.2996	BGM1311:250437348
BGM1313	-3.21208	CNPMF1313:250372063
BGM1314	1.42284	CNPMF1314:250372074
BGM1315	-2.45213	CNPMF1315:250380447
BGM1316	-1.74084	BGM1316:250494279
BGM1317	-2.34109	CNPMF1317:250372086
BGM1318	1.66204	CNPMF1318:250372087
BGM1323	0.284728	CNPMF1323:250372110
BGM1324	1.66204	CNPMF1324:250372111
BGM1325	1.04704	CNPMF1325:250372028
BGM1327	1.81193	CNPMF1327:250372029
BGM1328	-2.41855	CNPMF1328:250372040
BGM1329	1.61303	BGM1329:250437349
BGM1331	0.0477088	BGM1331:250437357
BGM1332	-2.79425	CNPMF1332:250372041
BGM1333	-2.72554	CNPMF1333:250372052
BGM1335	-2.45405	BGM1335:250494287
BGM1336	1.807	BGM1336:250494249
BGM1337	2.08463	BGM1337:250437350
BGM1338	1.66204	CNPMF1338:250372064
BGM1339	-0.203274	CNPMF1339:250372065
BGM1342	-0.582808	CNPMF1342:250372076
BGM1344	-2.03864	CNPMF1344:250372077
BGM1345	1.66204	CNPMF1345:250372088
BGM1347	2.05094	CNPMF1347:250372089
BGM1348	1.807	BGM1348:250437351
BGM1349	-1.41171	BGM1349:250437359
BGM1352	0.661254	CNPMF1352:250372101
BGM1353	-2.92363	CNPMF1353:250372112
BGM1355	-1.42374	CNPMF1355:250372030
BGM1356	1.66204	CNPMF1356:250372031
BGM1358	-0.133373	CNPMF1358:250372042
BGM1359	-1.34031	CNPMF1359:250380482
BGM1360	-2.66326	CNPMF1360:250372043
BGM1361	-2.75191	CNPMF1361:250372054
BGM1362	-1.8896	CNPMF1362:250372055
BGM1363	1.2858	CNPMF1363:250372066
BGM1364	0.175527	CNPMF1364:250372067
BGM1365	-1.96455	CNPMF1365:250372078
BGM1367	-2.1881	CNPMF1367:250372090
BGM1368	-2.03369	CNPMF1368:250372091
BGM1369	1.08659	CNPMF1369:250372102
BGM1370	-1.74162	BGM1370:250437361
BGM1371	-2.8756	CNPMF1371:250372114
BGM1373	1.66204	BGM1373:250437362
BGM1376	-2.41938	CNPMF1376:250372115
BGM1377	-1.84825	CNPMF1377:250372147
BGM1378	-2.01584	CNPMF1378:250372148
BGM1379	2.05094	BGM1379:250437363
BGM1381	1.66204	BGM1381:250494288
BGM1382	0.769838	CNPMF1382:250372160
BGM1383	1.33678	CNPMF1383:250372171
BGM1385	0.44403	BGM1385:250437364
BGM1386	1.66204	CNPMF1386:250372172
BGM1387	1.66204	CNPMF1387:250372183
BGM1388	1.66204	CNPMF1388:250372184
BGM1389	-0.0311539	CNPMF1389:250372195
BGM1390	1.807	BGM1390:250437372
BGM1392	-2.49537	CNPMF1392:250372196
BGM1393	-1.16341	CNPMF1393:250372207
BGM1395	-2.76538	CNPMF1395:250372208
BGM1396	-0.867557	BGM1396:250494281
BGM1397	-1.3586	CNPMF1397:250372220
BGM1398	1.66204	BGM1398:250494289
BGM1400	-1.32534	CNPMF1400:250372232
BGM1401	-1.73422	CNPMF1401:250372149
BGM1402	0.986508	CNPMF1402:250372150
BGM1403	-1.01506	CNPMF1403:250372161
BGM1406	1.66204	CNPMF1406:250372162
BGM1407	-0.455137	CNPMF1407:250372173
BGM1408	0.486117	CNPMF1408:250372174
BGM1409	2.05094	CNPMF1409:250372185
BGM1410	-1.59966	CNPMF1410:250372186
BGM1412	-0.339528	CNPMF1412:250372197
BGM1413	-2.65854	CNPMF1413:250372198
BGM1414	-3.24169	CNPMF1414:250372209
BGM1415	1.66204	CNPMF1415:250372210
BGM1416	0.38158	BGM1416:250437374
BGM1419	-2.0209	CNPMF1419:250372233
BGM1420	2.05094	CNPMF1420:250372234
BGM1422	-1.58075	CNPMF1422:250372151
BGM1423	-2.5146	CNPMF1423:250372152
BGM1424	0.0477088	BGM1424:250494257
BGM1426	1.29702	BGM1426:250494258
BGM1428	-2.74171	BGM1428:250437367
BGM1429	-2.99919	CNPMF1429:250372163
BGM1432	-1.72157	CNPMF1432:250372164
BGM1433	-1.98896	BGM1433:250437375
BGM1436	-1.95154	CNPMF1436:250372176
BGM1439	-0.620034	CNPMF1439:250372188
BGM1440	1.66204	CNPMF1440:250372199
BGM1441	-2.29416	CNPMF1441:250372200
BGM1442	-2.27029	CNPMF1442:250372211
BGM1444	-3.46516	CNPMF1444:250372212
BGM1446	-2.70624	CNPMF1446:250372223
BGM1447	-1.6115	CNPMF1447:250372224
BGM1448	-0.511182	CNPMF1448:250372235
BGM1451	-2.62063	CNPMF1451:250372153
BGM1452	0.986508	CNPMF1452:250372154
BGM1453	1.66204	CNPMF1453:250372165
BGM1454	-2.68006	CNPMF1454:250372166
BGM1455	-2.68281	CNPMF1455:250372177
BGM1456	-2.66635	CNPMF1456:250372189
BGM1457	-2.00177	CNPMF1457:250372190
BGM1458	1.23343	CNPMF1458:250372201
BGM1464	1.66204	CNPMF1464:250380445
BGM1465	-1.54046	CNPMF1465:250372202
BGM1468	-1.50682	CNPMF1468:250372214
BGM1472	-2.34109	CNPMF1472:250372225
BGM1474	-3.0989	CNPMF1474:250372237
BGM1475	-2.35173	CNPMF1475:250372238
BGM1476	-0.664782	CNPMF1476:250372155
BGM1477	1.66204	CNPMF1477:250372156
BGM1479	1.08659	CNPMF1479:250372167
BGM1480	0.140058	CNPMF1480:250372168
BGM1481	-1.57715	CNPMF1481:250372179
BGM1482	1.98729	CNPMF1482:250372180
BGM1483	-2.25348	CNPMF1483:250372191
BGM1484	2.05094	CNPMF1484:250372192
BGM1485	1.66204	CNPMF1485:250372203
BGM1486	2.05094	BGM1486:250494259
BGM1487	-2.34109	CNPMF1487:250372204
BGM1488	-2.41716	CNPMF1488:250372215
BGM1489	-2.34109	CNPMF1489:250372216
BGM1490	-2.34109	CNPMF1490:250372227
BGM1491	0.0477088	BGM1491:250437368
BGM1494	0.986508	CNPMF1494:250372240
BGM1495	-0.719376	CNPMF1495:250372157
BGM1496	-1.20813	BGM1496:250437376
BGM1497	-3.18284	CNPMF1497:250372158
BGM1498	-1.82366	CNPMF1498:250372169
BGM1499	-2.75713	CNPMF1499:250372170
BGM1502	-2.34109	CNPMF1502:250372182
BGM1503	-2.29766	CNPMF1503:250372193
BGM1507	-4.21756	CNPMF1507:250372194
BGM1508	0.546093	CNPMF1508:250372205
BGM1510	1.66204	CNPMF1510:250372206
BGM1513	-1.95552	CNPMF1513:250372218
BGM1515	-2.26603	CNPMF1515:250372229
BGM1517	-3.20973	CNPMF1517:250372241
BGM1518	1.66204	CNPMF1518:250372242
BGM1519	-3.39107	CNPMF1519:250406945
BGM1520	-1.91576	CNPMF1520:250406946
BGM1521	1.41184	CNPMF1521:250406957
BGM1524	2.05094	BGM1524:250437378
BGM1525	-1.1684	CNPMF1525:250406970
BGM1526	-3.49668	BGM1526:250437386
BGM1527	-1.43726	CNPMF1527:250406982
BGM1528	-1.95552	BGM1528:250494267
BGM1532	-1.01506	CNPMF1532:250406993
BGM1533	0.508534	CNPMF1533:250406994
BGM1534	1.66204	CNPMF1534:250407005
BGM1535	-0.830811	CNPMF1535:250407006
BGM1537	0.0483899	CNPMF1537:250407017
BGM1539	1.66204	CNPMF1539:250407018
BGM1540	-0.339528	CNPMF1540:250407029
BGM1541	-1.92198	BGM1541:250437387
BGM1542	2.05094	BGM1542:250437882
BGM1543	-1.66556	CNPMF1543:250407030
BGM1544	0.610866	BGM1544:250494260
BGM1545	-2.44165	CNPMF1545:250406947
BGM1549	-2.01584	CNPMF1549:250406959
BGM1550	-1.95552	BGM1550:250437388
BGM1551	-2.28939	BGM1551:250437883
BGM1552	1.66204	CNPMF1552:250406971
BGM1557	-0.826536	BGM1557:250494268
BGM1558	-1.95552	BGM1558:250437884
BGM1559	-1.34031	CNPMF1559:250406972
BGM1560	1.03374	CNPMF1560:250406983
BGM1563	1.66204	CNPMF1563:250406996
BGM1566	1.66204	CNPMF1566:250407007
BGM1567	2.05094	CNPMF1567:250407008
BGM1569	-2.28939	CNPMF1569:250407019
BGM1573	0.508534	BGM1573:250581739
BGM1574	-2.95713	BGM1574:250437381
BGM1579	-2.99528	CNPMF1579:250407031
BGM1580	1.38319	BGM1580:250494269
BGM1581	1.38319	CNPMF1581:250407032
BGM1582	2.08463	BGM1582:250437877
BGM1586	1.807	CNPMF1586:250380483
BGM1588	1.77871	BGM1588:250494262
BGM1590	-1.23023	CNPMF1590:250406973
BGM1594	-0.237429	CNPMF1594:250406985
BGM1595	0.336	CNPMF1595:250406986
BGM1596	1.78323	CNPMF1596:250406997
BGM1598	1.66204	CNPMF1598:250407009
BGM1599	0.336	CNPMF1599:250407010
BGM1601	-0.264469	CNPMF1601:250407021
BGM1602	-2.89241	CNPMF1602:250407022
BGM1603	0.0477088	BGM1603:250437382
BGM1604	1.66204	CNPMF1604:250407033
BGM1605	1.66204	CNPMF1605:250407034
BGM1606	1.66204	CNPMF1606:250406951
BGM1608	-2.66635	CNPMF1608:250406963
BGM1609	1.66204	CNPMF1609:250406964
BGM1610	-1.5364	CNPMF1610:250406975
BGM1611	2.05094	CNPMF1611:250406976
BGM1613	-1.80521	CNPMF1613:250406987
BGM1615	1.66204	CNPMF1615:250406999
BGM1616	-0.919585	CNPMF1616:250407000
BGM1618	0.336	CNPMF1618:250407011
BGM1619	1.66204	CNPMF1619:250407012
BGM1620	-0.339528	CNPMF1620:250407023
BGM1621	2.05094	CNPMF1621:250407024
BGM1622	1.66204	CNPMF1622:250407035
BGM1623	2.05094	CNPMF1623:250407036
BGM1624	2.05094	CNPMF1624:250406953
BGM1626	2.05094	CNPMF1626:250406965
BGM1627	-0.639762	CNPMF1627:250406966
BGM1628	1.66204	CNPMF1628:250406977
BGM1629	-2.10795	CNPMF1629:250406978
BGM1631	-2.39113	CNPMF1631:250406989
BGM1633	1.66204	BGM1633:250437391
BGM1634	1.58698	CNPMF1634:250406990
BGM1635	-2.72098	CNPMF1635:250407001
BGM1636	-2.28939	CNPMF1636:250407002
BGM1638	1.08659	CNPMF1638:250407014
BGM1639	-1.20581	CNPMF1639:250407025
BGM1640	0.986508	CNPMF1640:250407026
BGM1645	1.71767	CNPMF1645:250407038
BGM1646	-1.27923	CNPMF1646:250406955
BGM1648	-2.34095	CNPMF1648:250406956
BGM1649	-0.76486	CNPMF1649:250406967
BGM1650	-2.06683	CNPMF1650:250406968
BGM1657	-2.96658	CNPMF1657:250406991
BGM1659	-0.339528	CNPMF1659:250407003
BGM1660	-2.93201	CNPMF1660:250407004
BGM1661	-2.61074	CNPMF1661:250407015
BGM1662	-2.78214	CNPMF1662:250407016
BGM1666	-1.75692	CNPMF1666:250407027
BGM1667	-2.70754	CNPMF1667:250407028
BGM1668	-2.51156	CNPMF1668:250407039
BGM1669	-3.03825	CNPMF1669:250407040
BGM1670	-2.82883	BGM1670:250437384
BGM1671	-2.89152	BGM1671:250437392
BGM1672	-2.10108	CNPMF1672:250368857
BGM1674	2.00396	CNPMF1674:250368858
BGM1675	1.66204	CNPMF1675:250368869
BGM1678	-1.8912	CNPMF1678:250368881
BGM1679	-2.41476	CNPMF1679:250368882
BGM1680	-1.41792	CNPMF1680:250368893
BGM1681	0.336	CNPMF1681:250368846
BGM1682	2.05094	CNPMF1682:250368905
BGM1683	-0.882199	CNPMF1683:250368906
BGM1684	0.386039	CNPMF1684:250368917
BGM1685	-1.53884	CNPMF1685:250368918
BGM1686	1.53694	BGM1686:250437385
BGM1688	1.66204	CNPMF1688:250368929
BGM1689	-2.03984	CNPMF1689:250368930
BGM1690	-2.29108	CNPMF1690:250368847
BGM1691	2.05094	CNPMF1691:250368848
BGM1692	-2.19135	CNPMF1692:250368859
BGM1693	2.05094	CNPMF1693:250368860
BGM1695	1.807	BGM1695:250581742
BGM1696	1.66204	CNPMF1696:250368871
BGM1697	1.66204	CNPMF1697:250368872
BGM1698	-2.06588	CNPMF1698:250368883
BGM1700	0.76152	CNPMF1700:250368895
BGM1701	1.5863	CNPMF1701:250368896
BGM1702	1.45067	CNPMF1702:250368907
BGM1703	1.27237	CNPMF1703:250368908
BGM1704	1.41816	CNPMF1704:250368919
BGM1705	1.78323	CNPMF1705:250368920
BGM1706	-2.23343	CNPMF1706:250368931
BGM1707	1.66204	CNPMF1707:250368932
BGM1708	1.78323	CNPMF1708:250368849
BGM1709	1.78323	CNPMF1709:250368850
BGM1710	1.66204	CNPMF1710:250368861
BGM1712	1.78323	CNPMF1712:250368873
BGM1713	1.44266	CNPMF1713:250368874
BGM1714	1.66204	CNPMF1714:250368885
BGM1715	-1.31497	CNPMF1715:250368886
BGM1716	-1.37095	CNPMF1716:250368897
BGM1718	1.66204	CNPMF1718:250368898
BGM1719	-2.01584	CNPMF1719:250380456
BGM1721	-1.01334	CNPMF1721:250368909
BGM1722	-2.40734	CNPMF1722:250368910
BGM1723	2.05094	CNPMF1723:250368921
BGM1725	1.78323	BGM1725:250437433
BGM1726	1.66204	CNPMF1726:250380495
BGM1727	-0.0893322	CNPMF1727:250368933
BGM1728	-0.40181	BGM1728:250494282
BGM1729	-3.291	CNPMF1729:250368851
BGM1730	-2.0909	CNPMF1730:250380412
BGM1731	0.986508	CNPMF1731:250368852
BGM1732	1.78323	CNPMF1732:250368863
BGM1733	1.66204	CNPMF1733:250368864
BGM1734	1.66204	CNPMF1734:250368875
BGM1735	1.66204	CNPMF1735:250368876
BGM1736	-1.28778	CNPMF1736:250368887
BGM1737	1.10209	CNPMF1737:250368888
BGM1738	1.53694	CNPMF1738:250368899
BGM1739	0.889075	CNPMF1739:250368900
BGM1740	-1.37841	CNPMF1740:250368911
BGM1741	1.95778	CNPMF1741:250368912
BGM1742	1.78323	CNPMF1742:250368923
BGM1743	1.4869	CNPMF1743:250368924
BGM1744	0.986508	CNPMF1744:250368935
BGM1745	1.78323	CNPMF1745:250368936
BGM1746	1.78323	CNPMF1746:250368853
BGM1747	1.66204	CNPMF1747:250368854
BGM1748	1.66204	CNPMF1748:250368866
BGM1749	-3.44992	CNPMF1749:250368877
BGM1750	1.11137	CNPMF1750:250368878
BGM1752	1.78323	CNPMF1752:250368890
BGM1753	1.66204	CNPMF1753:250368901
BGM1754	1.807	CNPMF1754:250368902
BGM1755	1.66204	CNPMF1755:250368913
BGM1756	-0.0893322	CNPMF1756:250368914
BGM1759	1.63664	CNPMF1759:250368926
BGM1760	1.66204	CNPMF1760:250368937
BGM1761	-2.22237	CNPMF1761:250368938
BGM1762	-2.76012	BGM1762:250437427
BGM1763	-2.34247	CNPMF1763:250368855
BGM1764	-2.12079	CNPMF1764:250368856
BGM1765	-2.89241	BGM1765:250494290
BGM1766	1.66204	CNPMF1766:250368868
BGM1767	0.715452	CNPMF1767:250368879
BGM1768	1.78323	CNPMF1768:250368880
BGM1769	1.63702	CNPMF1769:250368891
BGM1770	1.66204	CNPMF1770:250368892
BGM1771	-1.76564	CNPMF1771:250368903
BGM1772	-1.09112	CNPMF1772:250368904
BGM1773	1.66204	CNPMF1773:250368915
BGM1777	1.66204	CNPMF1777:250368916
BGM1779	1.66204	CNPMF1779:250368927
BGM1780	1.78323	CNPMF1780:250368928
BGM1782	1.66204	CNPMF1782:250368939
BGM1783	1.78323	CNPMF1783:250368940
BGM1784	1.78323	CNPMF1784:250380402
BGM1794	1.08659	CNPMF1794:250380403
BGM1810	-3.06975	CNPMF1810:250380414
BGM1811	1.66204	CNPMF1811:250380457
BGM1814	-1.66556	CNPMF1814:250380415
BGM1816	1.66204	CNPMF1816:250380426
BGM1817	-2.1641	BGM1817:250437435
BGM1818	-1.36856	CNPMF1818:250380427
BGM1819	1.66204	CNPMF1819:250380438
BGM1821	-2.91696	CNPMF1821:250380439
BGM1822	-1.70913	BGM1822:250437428
BGM1824	1.66204	CNPMF1824:250380450
BGM1828	1.43686	CNPMF1828:250380451
BGM1830	1.66204	CNPMF1830:250380462
BGM1832	1.95351	CNPMF1832:250380463
BGM1834	-1.84267	CNPMF1834:250380474
BGM1835	-2.35831	CNPMF1835:250380475
BGM1837	1.66204	CNPMF1837:250380486
BGM1847	0.986508	CNPMF1847:250380404
BGM1850	-2.22446	CNPMF1850:250380405
BGM1865	-0.6504	CNPMF1865:250380468
BGM1866	-1.86931	CNPMF1866:250380416
BGM1867	0.611824	CNPMF1867:250380417
BGM1873	-1.27923	CNPMF1873:250380469
BGM1876	2.05094	CNPMF1876:250380428
BGM1880	-2.57639	CNPMF1880:250380440
BGM1884	1.66204	CNPMF1884:250380452
BGM1942	1.58698	CNPMF1942:250380453
BGM1956	1.44266	CNPMF1956:250380480
BGM1957	2.11892	CNPMF1957:250380464
BGM1962	1.78323	CNPMF1962:250380465
BGM1969	-1.95552	CNPMF1969:250380476
BGM1980	1.50151	CNPMF1980:250380477
BGM1981	1.66204	CNPMF1981:250380488
BGM1985	1.66204	CNPMF1985:250380489
BGM1999	-2.05269	CNPMF1999:250380406
BGM2003	0.510329	BGM2003:250581745
BGM2017	1.66204	CNPMF2017:250380407
BGM2018	-1.37961	CNPMF2018:250380418
BGM2019	0.645415	CNPMF2019:250380419
BGM2020	1.81566	CNPMF2020:250380481
BGM2022	1.66204	CNPMF2022:250380430
BGM2025	1.66204	CNPMF2025:250380431
BGM2026	2.44837	Tailandia:250437699
BGM2028	1.4418	CNPMF2028:250380442
BGM2029	1.95351	CNPMF2029:250380443
BGM2030	1.66204	CNPMF2030:250380454
BGM2032	-0.0893322	CNPMF2032:250380455
BGM2034	1.66204	CNPMF2034:250380466
BGM2035	1.66204	BGM2035:250437429
BGM2041	-1.29147	BGM2041:250437437
BGM2047	1.66204	BGM2047:250437430
BGM2048	1.66204	BGM2048:250437886
BGM2050	-3.04721	ECU72:250327610
BGM2052	-0.339528	BGM2052:250437431
BGM2053	-0.339528	BGM2053:250437439
BGM2054	-1.66556	BGM2054:250437432
BGM2057	-2.0497	BGM2057:250437441
BGM2058	-0.106038	BGM2058:250437449
BGM2059	-1.18902	BGM2059:250437442
BGM2060	-2.01584	BGM2060:250437450
BGM2061	0.986508	BGM2061:250437451
BGM2062	-2.34109	BGM2062:250437444
BGM2063	1.66204	BGM2063:250437452
BGM2064	-0.0142736	BGM2064:250437445
BGM2065	-0.721171	BGM2065:250437453
BGM2066	-2.01584	BGM2066:250437446
BGM2069	-0.664782	BGM2069:250437454
BGM2070	-2.01584	BGM2070:250437447
BGM2072	-1.77984	BGM2072:250437448
BGM2073	1.66204	BGM2073:250437456
BGM2074	-1.54989	BGM2074:250437457
BGM2076	-1.05995	BGM2076:250437465
BGM2078	-1.66556	BGM2078:250437458
BGM2079	-1.01506	BGM2079:250437466
BGM2080	1.66204	BGM2080:250437459
BGM2082	1.33678	BGM2082:250437460
BGM2083	1.66204	BGM2083:250437468
BGM2085	1.66204	BGM2085:250437469
BGM2086	1.66204	BGM2086:250437462
BGM2090	2.51114	AmarelaSC:250380459
BGM2091	0.508534	BGM2091:250581746
BGM2092	0.0477088	Branca3P:250380436
BGM2099	-1.92198	FFit_o:250380472
BGM2100	0.508534	FilhaPreta:250380473
BGM2101	1.27821	Forquilha:250380484
BGM2108	2.05094	MandimBM:250437594
BGM2114	2.05094	NA
BGM2115	1.94555	Shouermman:250437698
BGM2116	1.94555	Tailandesa:250437706
BGM2121	1.09593	BGM2121:250581757
BGM2126	2.05094	Alagoana381:250437473
BGM2129	0.94556	Amparodospobres:250437483
BGM2132	0.0477088	B158:250380471
BGM2133	2.08463	Baiana240:250437484
BGM2134	2.05094	Boazinha359:250437485
BGM2135	2.05094	Branca208:250437478
BGM2136	2.05094	BrancaCurta5:250437479
BGM2138	-0.286162	BrancoAipim375:250437488
BGM2140	1.66204	BGM2140:250581752
BGM2143	-1.05686	BrasileiraUruas106:250437497
BGM2145	1.95778	CaneladeJacu250:250437492
BGM2147	-1.95552	Castelhano214:250437500
BGM2148	1.60458	Castelinha:250437493
BGM2149	2.05094	BGM2149:250581738
BGM2153	1.66204	CiganaPreta354:250437502
BGM2154	2.05094	Colombo376:250437495
BGM2155	0.0477088	NA
BGM2156	2.05094	Craibeirinha345:250437496
BGM2157	-3.291	Cramuquem377:250437505
BGM2158	1.77871	Crateus433:250437513
BGM2159	1.61303	CriaMenino372:250437506
BGM2160	-2.52859	Dimmy01:250437514
BGM2161	-0.867557	Dimmy02:250437507
BGM2162	-2.34109	Dimmy03:250437515
BGM2163	1.66204	Dimmy04:250437508
BGM2164	-1.19827	Dimmy05:250437516
BGM2165	0.986508	Dimmy_06:250437895
BGM2166	1.66204	Dimmy08:250437517
BGM2167	-1.94365	Dimmy09:250437510
BGM2168	-0.867557	Dimmy10:250437518
BGM2169	-1.20813	Dimmy12:250437511
BGM2170	1.66204	Dimmy13:250437519
BGM2171	-2.62326	Dimmy14:250437512
BGM2172	0.986508	Dimmy15:250437520
BGM2173	-2.28939	Dimmy16:250437552
BGM2174	0.986508	Dimmy17:250437560
BGM2175	-0.889661	Dimmy18:250437553
BGM2179	1.66204	Dimmy22:250437555
BGM2180	-1.92198	Dimmy23:250437563
BGM2182	-1.61293	Dimmy25:250437564
BGM2183	1.66204	Dimmy26:250437557
BGM2184	1.66204	Dimmy27:250437565
BGM2185	1.66204	Dimmy28:250437558
BGM2186	0.986508	NA
BGM2187	-3.01662	EncheCanoa395:250437568
BGM2188	2.05094	EnganaBesta107:250437576
BGM2189	1.94555	Enrica_Homen_212:250437888
BGM2191	1.71707	FolhaFina229:250437578
BGM2193	-2.92363	Icano:250437580
BGM2194	2.05094	Itapecurizinha201:250437581
BGM2195	1.43424	IsabeldeSouza225:250437573
BGM2196	1.94555	Jatoba227:250437582
BGM2198	2.05094	Joaquinzinha201:250437575
BGM2199	2.05094	Joaquizinha392:250437583
BGM2200	1.94555	Jacum_394:250437574
BGM2201	0.0813296	Kun:250437896
BGM2202	2.05094	Lagoa308:250437592
BGM2205	2.05094	ManiPeba226:250437587
BGM2207	2.05094	Manipeba408:250437595
BGM2208	1.94555	ManipebaPreta253:250437596
BGM2209	-2.0497	ManipebaProg108:250437589
BGM2210	-0.339528	Manteiga:250437597
BGM2211	-2.92363	Manteiga369:250437590
BGM2212	-0.129535	Manteiga393:250437598
BGM2215	-0.389384	MariadosAnjos238:250437591
BGM2216	1.94555	MataFomeBranca384:250437599
BGM2217	0.611824	MataFomePreta385:250437600
BGM2218	-1.95552	MataNego234:250437608
BGM2220	2.05094	Milandrinha400:250437609
BGM2222	2.05094	Mineira397:250437610
BGM2223	1.08298	Mineirinha396:250437603
BGM2224	0.0813296	Mulatinha109:250437611
BGM2225	0.0477088	Mulatinha206:250437604
BGM2226	2.05094	NagibICB307_2:250437612
BGM2228	1.89584	Naja110:250437613
BGM2229	2.05094	Naja338:250437606
BGM2230	1.54732	NajaVermelha432:250437607
BGM2232	1.62481	NegaMaluca:250437616
BGM2234	1.66204	BGM2234:250581734
BGM2235	2.05094	BGM2235:250581751
BGM2236	1.66204	NA
BGM2237	2.05094	NA
BGM2239	2.05094	Pirapora390:250437630
BGM2241	2.05094	Platina371:250437623
BGM2244	-0.0556482	Preta231:250437633
BGM2245	-2.77104	Preta245:250437641
BGM2247	-3.62488	Preta249:250437642
BGM2248	2.05094	Preta415:250437635
BGM2249	-1.93031	PretaMacaxeira427:250437643
BGM2251	-2.72554	Pretinha114:250437636
BGM2252	-2.49537	QuinzeMinutos248:250437637
BGM2253	2.05094	Rasgadinha202:250437645
BGM2254	-0.968778	Rasgadinha386:250437638
BGM2255	-3.95875	Recife115:250437646
BGM2256	2.05094	Riqueza215:250437639
BGM2257	-2.62326	Rosa217:250437647
BGM2259	-2.4228	Rosada:250437679
BGM2260	-0.890652	RosaItabuna353:250437687
BGM2261	-2.62326	Rosinha364:250437680
BGM2262	-2.62326	Rosinha365:250437688
BGM2265	-1.324	Saracura355:250437683
BGM2266	1.61188	Saracura399:250437691
BGM2267	2.05094	SemNome200:250437684
BGM2268	0.944536	SemNome203:250437692
BGM2270	1.66204	Semnome219:250437693
BGM2271	-3.62488	SemNome220:250437686
BGM2273	0.611824	SemNome241:250437695
BGM2274	0.0813296	SemNome246:250437703
BGM2276	-2.44345	Semnome366:250437704
BGM2278	2.05094	Serrana406:250437705
BGM2281	2.05094	Var_ozinho414:250437708
BGM2283	2.05094	Vermelhinho412:250437702
BGM2284	2.05094	Vermelhinho368:250437709
JoselitoA2	-4.0174	JOSELITOA2:250581744
Nuomi	-2.34109	NUOMI:250581736
1335_03	0.0477088
1335_17	2.05094
1335_25	-1.95552
A._Marag_BGM0249	-2.37978
AF_2011_52_10	1.66204
AF_2011_52_19	1.66204
AF_2011_52_25	-1.88694
AF_2011_53_01	-1.01506
AF_2011_53_05	-1.66556
AF_2011_53_10	-0.866067
AF_2011_53_26	-1.90759
Aipim_Abacate	-1.55746
Aipim_Brasilia	-2.52193
Aipim_Guanambi	-3.27242
Aipim_Manteiga	-1.95552
Baianinha	1.66204
BGM0022_T.Bco	-1.37863
BGM0022_T.Rx	1.29109
BGM0038	-1.37863
BGM0113RcxCr	-1.37863
BGM0113RcxRos	1.95853
BGM0115_TB	1.95853
BGM0115_TR	-0.377484
BGM0150A	1.95853
BGM0152A	-0.377484
BGM0320	0.508534
BGM0418	-2.37978
BGM0780(B)	1.66204
BGM0830TB	-1.71235
BGM0856CCr	-2.04606
BGM0856CRx	-2.37978
BGM1176(M)	-1.51989
BGM1224	2.05094
BGM1262C	0.289947
BGM1262E	1.95853
BGM1502(M)	-3.20973
BGM1564	0.957379
BGM1722(D)	-0.377484
BGM1759(B)	1.85188
BGM2039	2.54132
BGM2042	1.11489
BGM2043	1.66204
BGM2044	1.66204
BGM2095	1.25545
BGM2097	-1.39458
BGM2102	-0.194655
BGM2103	2.05094
BGM2110	0.38158
BGM2119	-2.55138
BGM2120	-1.66556
BGM2123	0.643253
BGM2124	0.987583
BGM2264	1.95853
BGM2279	-0.602576
BGM2325	2.9401
BGM2326	1.60458
BGM2328	2.20897
BGM2329	2.42839
BGM2331	-1.29291
BGM2333	2.9401
BGM2334	1.62481
BGM2335	-0.377484
BGM2336	2.9401
BGM2337	1.60458
BGM2338	-0.952728
BGM2340	-2.29983
BGM2349	-1.02731
BGM2351	1.95853
BRS_Amansa_Burro	-0.7112
BRS_CS01	1.62481
BRS_Verdinha	-0.160657
BRS396	-1.37863
BRS399	-1.73422
Cacau	-0.659318
Cana_Verde	-0.769621
Cascuda	1.83912
Cigana_Preta	1.612
CL_Acre	-1.77074
CL_Rangel	1.29109
Conquista_2	-2.37978
Corrent„o	1.18666
CPAFRO29	0.623663
CPAFRO30	-1.27018
CPAFRO33	0.565205
CPAFRO42	1.29109
CPAFRO43	1.95853
Eder_18_07_1	-0.0437684
Folha_Fina	-2.77186
GCP_001	2.51114
GCP_09	-1.01506
GCP_128	-1.66556
GCP_190	-0.339528
GCP_20	-2.34109
GCP_43	-1.66556
GCP_46	-1.66556
GCP_95	0.986508
Gilmar_1	-0.377484
GuaÌra	1.56481
GuaÌra_Falsa	-1.93759
IAC12	-2.28939
Ipira	-0.7112
Jacona	1.95853
Jo„o_Florestal_1	-0.102208
Jo„o_Florestal_10	-1.26859
Jo„o_Florestal_2	0.231499
Jo„o_Florestal_3	-0.102208
Jo„o_Florestal_4	-0.602768
Jo„o_Florestal_5	0.398352
Jo„o_Florestal_6	-1.27018
Jo„o_Florestal_7	0.231499
Jo„o_Florestal_8	0.0646454
Jo„o_Florestal_9	0.565205
KU_50	1.66204
Lago„o	1.4869
Man__Roque	-2.49537
Mani_Branca	-0.0437684
Manzhitil_199	0.659124
Maragojipe	-1.27018
Miamb„o	-1.05995
Olho_Junto	1.66204
Platina	2.9401
Rangel/Fadel	-1.43703
Recife	-2.65955
Retori	1.95853
Rosada	-1.95552
Roxinha	-1.27018
S„o_Francisco_de_Paula	1.23262
Santa_Rita_Sapucaia	-1.71235
SC_08	-1.66556
SC_09	-2.34109
SC_124	0.986508
SE_08	-0.435914
SE_09	-1.77074
SE_1	1.66204
SE_2	-2.34109
SE_3	1.66204
SI_Rosa	-4.0174
SR_Sapucaia	-0.7112
Tail‚ndia	1.64354
Tailandesa	1.62481
Tio_GonÁalo	-3.49668
Uberl‚ndia_2	-0.102208
Uberl‚ndia_3	-2.60501

## Sheet: Supporting Table S4
Supporting Table S4: HCN significant SNPs in chromosome 14 and 16, respectively. Columns are, bp: Physical Position in basepair; A1: reference allele (the coded effect allele); A2: alternate allele; Freq: frequency of the allele; b: SNP effect; se: standard error; p: p-values
Entry	Chromosome	SNP	bp	A1	A2	Freq	b	se	p
1	14	S14_5506927	5506927	A	G	0.269976	0.433548	0.0889808	1.1e-06
2	14	S14_5516203	5516203	G	T	0.257062	0.463483	0.0962928	1.48e-06
3	14	S14_5516219	5516219	A	G	0.257062	0.463483	0.0962928	1.48e-06
4	14	S14_5775892	5775892	G	T	0.450767	-0.559743	0.0991261	1.63e-08
5	14	S14_5910726	5910726	C	A	0.446731	-0.490625	0.097707	5.13e-07
6	14	S14_6021712	6021712	A	T	0.441082	-0.517512	0.0961364	7.32e-08
7	14	S14_6050078	6050078	G	A	0.416465	-0.599708	0.104909	1.09e-08
8	14	S14_6050362	6050362	A	G	0.25343	0.468128	0.0974314	1.55e-06
9	14	S14_6070331	6070331	C	G	0.223971	0.483949	0.100774	1.57e-06
10	14	S14_6122129	6122129	G	A	0.414044	-0.525359	0.105491	6.35e-07
11	14	S14_6122151	6122151	A	G	0.414044	-0.525359	0.105491	6.35e-07
12	14	S14_6122210	6122210	G	C	0.41364	-0.559233	0.104884	9.72e-08
13	16	S16_1005331	1005331	C	T	0.402341	0.376064	0.0718321	1.65e-07
14	16	S16_1005358	1005358	T	A	0.312752	0.489548	0.0879416	2.6e-08
15	16	S16_1063230	1063230	A	C	0.435432	0.784774	0.0925092	2.19e-17
16	16	S16_1159862	1159862	C	T	0.141243	-0.658373	0.100986	7.06e-11
17	16	S16_1298874	1298874	C	T	0.303874	0.679889	0.117802	7.86e-09
18	16	S16_1298876	1298876	T	C	0.297014	0.743472	0.122508	1.29e-09
19	16	S16_1307721	1307721	A	T	0.418483	0.452515	0.0899924	4.95e-07
20	16	S16_1308791	1308791	G	A	0.211864	-0.637013	0.099858	1.78e-10
21	16	S16_1321350	1321350	A	G	0.2046	-0.476228	0.089311	9.7e-08
22	16	S16_1321360	1321360	G	A	0.265133	-0.475511	0.0860884	3.32e-08
23	16	S16_1363454	1363454	T	A	0.433818	0.455194	0.0848843	8.21e-08
24	16	S16_1666432	1666432	C	T	0.220743	-0.606031	0.102836	3.79e-09
25	16	S16_1672619	1672619	T	G	0.0940274	-0.776174	0.126878	9.51e-10
26	16	S16_1689118	1689118	G	A	0.0682002	-1.02262	0.151896	1.67e-11
27	16	S16_1722458	1722458	A	G	0.0621469	-1.26054	0.170289	1.34e-13
28	16	S16_1722548	1722548	G	C	0.0895884	-0.6935	0.133563	2.08e-07
29	16	S16_1722560	1722560	G	T	0.132768	-0.62919	0.125871	5.77e-07
30	16	S16_1911428	1911428	A	C	0.156578	-0.674059	0.114774	4.28e-09
31	16	S16_1928774	1928774	A	T	0.125908	-0.686526	0.12295	2.35e-08
32	16	S16_2096190	2096190	T	C	0.142454	-0.596657	0.114997	2.12e-07
33	16	S16_2311290	2311290	A	G	0.0504439	-0.908137	0.17025	9.6e-08
34	16	S16_2323801	2323801	A	T	0.19088	-0.638342	0.109631	5.79e-09
35	16	S16_2520008	2520008	G	A	0.259887	-0.455141	0.0944082	1.43e-06
36	16	S16_3662330	3662330	T	G	0.051251	0.918538	0.173676	1.23e-07
37	16	S16_3692043	3692043	T	G	0.0508475	0.934841	0.174832	8.94e-08
38	16	S16_42843	42843	C	T	0.0682002	-1.02745	0.156468	5.15e-11
39	16	S16_52864	52864	T	C	0.0657789	-1.10456	0.163094	1.27e-11
40	16	S16_609359	609359	G	A	0.066586	-1.11875	0.163273	7.28e-12
41	16	S16_645980	645980	T	C	0.448345	0.656033	0.0845432	8.51e-15
42	16	S16_645983	645983	G	C	0.448345	0.65987	0.0848473	7.42e-15
43	16	S16_646004	646004	A	T	0.447538	0.7051	0.0885835	1.72e-15
44	16	S16_646046	646046	G	T	0.446731	0.716772	0.0892538	9.69e-16
45	16	S16_658264	658264	T	C	0.446328	0.74611	0.0909553	2.34e-16
46	16	S16_678372	678372	T	A	0.444713	0.737947	0.090194	2.8e-16
47	16	S16_698521	698521	A	G	0.445521	0.746063	0.0907905	2.08e-16
48	16	S16_731723	731723	A	T	0.441889	0.723281	0.089404	5.97e-16
49	16	S16_757211	757211	T	C	0.361178	0.501127	0.0881875	1.33e-08
50	16	S16_757267	757267	T	C	0.362389	0.512496	0.0884122	6.76e-09
51	16	S16_757343	757343	A	T	0.364003	0.530852	0.0882093	1.76e-09
52	16	S16_773999	773999	G	A	0.472962	0.786188	0.0818423	7.53e-22
53	16	S16_795990	795990	A	T	0.336158	0.568956	0.0898465	2.41e-10
54	16	S16_796041	796041	T	A	0.457224	0.814682	0.0875667	1.36e-20
55	16	S16_796060	796060	G	C	0.346651	0.524047	0.0844434	5.44e-10
56	16	S16_800090	800090	A	T	0.446731	0.875119	0.0928585	4.33e-21
57	16	S16_800140	800140	A	G	0.262712	0.560407	0.0996953	1.9e-08

## Sheet: Supporting Table S5
Supporting Table S5: HCN significant SNPs in chromosome 16 for Unique dataset GWAS. Columns are, Chromosome; bp: Physical Position in basepair; A1: reference allele (the coded effect allele); A2: alternate allele; Freq: frequency of the allele; b: SNP effect; se: standard error; p: p-values
Entry	Chromosome	SNP	bp	A1	A2	Freq	b	se	p
1	14	S14_5775892	5775892	G	T	0.41109	-0.571467	0.114603	6.14779e-07
2	14	S14_6050078	6050078	G	A	0.365201	-0.626932	0.120802	2.10588e-07
3	14	S14_6122210	6122210	G	C	0.361377	-0.614799	0.120977	3.73561e-07
4	16	S16_42843	42843	C	T	0.0669216	-1.01318	0.185889	5.02394e-08
5	16	S16_52864	52864	T	C	0.0621415	-1.11849	0.197213	1.41559e-08
6	16	S16_609359	609359	G	A	0.0630975	-1.10435	0.1959	1.72747e-08
7	16	S16_645980	645980	T	C	0.481836	0.671232	0.100654	2.5811e-11
8	16	S16_645983	645983	G	C	0.48088	0.669248	0.10057	2.84179e-11
9	16	S16_646004	646004	A	T	0.481836	0.691136	0.103282	2.20561e-11
10	16	S16_646046	646046	G	T	0.48088	0.676437	0.103669	6.80245e-11
11	16	S16_658264	658264	T	C	0.48088	0.710636	0.104812	1.20093e-11
12	16	S16_678372	678372	T	A	0.477055	0.709907	0.104307	1.00403e-11
13	16	S16_698521	698521	A	G	0.478967	0.712989	0.104512	8.97152e-12
14	16	S16_731723	731723	A	T	0.473231	0.68287	0.102992	3.34935e-11
15	16	S16_757267	757267	T	C	0.379541	0.485631	0.10181	1.84227e-06
16	16	S16_757343	757343	A	T	0.381453	0.508324	0.101595	5.63207e-07
17	16	S16_773999	773999	G	A	0.512428	0.829061	0.099302	6.89107e-17
18	16	S16_795990	795990	A	T	0.362333	0.588605	0.102495	9.31408e-09
19	16	S16_796041	796041	T	A	0.492352	0.80422	0.102763	5.03652e-15
20	16	S16_796060	796060	G	C	0.373805	0.556658	0.0985255	1.60552e-08
21	16	S16_800090	800090	A	T	0.481836	0.84062	0.106561	3.05468e-15
22	16	S16_1005358	1005358	T	A	0.326004	0.521306	0.104321	5.81941e-07
23	16	S16_1063230	1063230	A	C	0.461759	0.767512	0.107979	1.17765e-12
24	16	S16_1159862	1159862	C	T	0.157744	-0.655135	0.118549	3.27056e-08
25	16	S16_1298874	1298874	C	T	0.316444	0.767701	0.142671	7.41099e-08
26	16	S16_1298876	1298876	T	C	0.309751	0.800329	0.144948	3.36151e-08
27	16	S16_1308791	1308791	G	A	0.226577	-0.630114	0.115984	5.54828e-08
28	16	S16_1363454	1363454	T	A	0.443595	0.600272	0.108232	2.92044e-08
29	16	S16_1672619	1672619	T	G	0.0898662	-0.762842	0.156962	1.17361e-06
30	16	S16_1689118	1689118	G	A	0.0659656	-0.873968	0.180222	1.23833e-06
31	16	S16_1722458	1722458	A	G	0.0583174	-1.12673	0.207319	5.48657e-08

## Sheet: Supporting Table S6
Supporting Table S6. List of hapmapII clones M. esculenta, M. flabellifolia used for introgression detection
Entry	M. esculenta	M. flabellifolia		Differentiating loci across the genomeSNPs in the (red star) region of Candidate SNP	SNPs in the (red star) region of Candidate SNP
1	GM1584FBRANCA	FLA02		S1_19642938	S16_1042823
2	CM330645	FLA4491		S1_27780780	S16_1050264
3	CM507375	ABELLIFOLIA4127		S1_33921819	S16_1053941
4	COL14685	ABELLIFOLIA4139		S2_3868053	S16_1059676
5	MCOL22	PERUVIANA4111		S2_3868098	S16_1061207
6	NA	PERUVIANA4141		S2_11637990	S16_1061269
7	NA	PSEXXX16		S2_13766207	S16_1061496
				S2_13770302	S16_1061521
				S2_13770304	S16_1061584
				S2_13770382	S16_1069401
				S2_13770410	S16_1073865
				S2_16684323	S16_1076740
				S2_16701252	S16_1076801
				S2_19266254	S16_1088681
				S3_2508839	S16_1088702
				S3_2508845	S16_1088704
				S3_2934865	S16_1089885
				S3_3573434	S16_1089940
				S3_4153263	S16_1089958
				S3_11091684	S16_1089967
				S3_11113225	S16_1089976
				S3_11113319	S16_1089979
				S3_11113349	S16_1090001
				S3_11113527	S16_1100179
				S3_11113573	S16_1100870
				S3_11113629	S16_1100885
				S3_11113659	S16_1101084
				S3_11113747	S16_1101954
				S3_11113764	S16_1102110
				S3_11113908	S16_1102235
				S3_11113970	S16_1102633
				S3_11114022	S16_1102728
				S3_11114788	S16_1102912
				S3_11185793	S16_1103160
				S3_11186621	S16_1103250
				S3_11837839	S16_1103295
				S3_11844712	S16_1103396
				S3_11845198	S16_1103592
				S3_11845645	S16_1122276
				S3_11866709	S16_1122435
				S3_11866719	S16_1122508
				S3_12790827	S16_1122579
				S3_14502319	S16_1122731
				S3_14502348	S16_1122739
				S3_14869545	S16_1122832
				S3_15375864	S16_1123108
				S3_15396721	S16_1125849
				S3_15414783	S16_1128045
				S3_16568225	S16_1128117
				S3_17531183	S16_1128353
				S3_25965332	S16_1128355
				S3_25966322	S16_1128448
				S5_7255514	S16_1128813
				S5_10014787	S16_1130165
				S5_10014862	S16_1134162
				S5_10016826	S16_1137439
				S5_10408791	S16_1140475
				S5_23059942
				S5_23059949
				S5_23101887
				S5_23102080
				S5_23102436
				S5_23102439
				S5_23104832
				S5_23149560
				S5_23168606
				S5_23177794
				S5_23186443
				S5_23201319
				S5_23212782
				S5_23213748
				S5_23260726
				S5_23260739
				S5_23260744
				S5_23260964
				S5_23261023
				S5_23261125
				S5_23261136
				S5_23261277
				S5_23261363
				S5_23261373
				S5_23261386
				S5_23261394
				S5_23261415
				S5_23261516
				S5_23261522
				S5_23261552
				S5_23261646
				S5_23261682
				S5_23261734
				S5_23261735
				S5_23261797
				S5_23261801
				S5_23261814
				S5_23261925
				S5_23261947
				S5_23262166
				S5_23262294
				S5_23262457
				S5_23262571
				S5_23263839
				S5_23265987
				S5_23280764
				S5_23347985
				S5_23967994
				S5_23992525
				S5_27214063
				S5_27249300
				S5_27258710
				S5_27259169
				S5_27262143
				S5_27262945
				S6_5987452
				S6_5989211
				S6_27390945
				S7_13568215
				S8_7891137
				S8_14592779
				S8_24917469
				S8_27424427
				S9_4299841
				S9_4299876
				S9_4392210
				S9_4422871
				S9_4423160
				S9_5817756
				S9_5817987
				S9_5818218
				S9_5859618
				S9_6886548
				S9_7245263
				S9_13644080
				S9_13644099
				S9_13644118
				S9_13644126
				S9_13644147
				S9_13644355
				S9_14017423
				S9_15765017
				S9_15841243
				S9_16328313
				S9_16461495
				S9_26636043
				S9_26636074
				S10_24984270
				S10_25024102
				S10_25024141
				S10_25067283
				S11_21913198
				S11_22974274
				S11_25288641
				S11_25291353
				S11_25633012
				S11_25698448
				S12_8031603
				S12_8031611
				S12_8031627
				S12_29217722
				S12_29217789
				S12_29217790
				S13_1404755
				S13_7805103
				S13_9352903
				S13_9533896
				S13_24970134
				S13_24970160
				S14_14819854
				S14_22552411
				S14_22552425
				S14_22562141
				S14_23330766
				S15_19660154
				S16_1042823
				S16_1050264
				S16_1053941
				S16_1059676
				S16_1061207
				S16_1061269
				S16_1061496
				S16_1061521
				S16_1061584
				S16_1069401
				S16_1073865
				S16_1076740
				S16_1076801
				S16_1088681
				S16_1088702
				S16_1088704
				S16_1089885
				S16_1089940
				S16_1089958
				S16_1089967
				S16_1089976
				S16_1089979
				S16_1090001
				S16_1100179
				S16_1100870
				S16_1100885
				S16_1101084
				S16_1101954
				S16_1102110
				S16_1102235
				S16_1102633
				S16_1102728
				S16_1102912
				S16_1103160
				S16_1103250
				S16_1103295
				S16_1103396
				S16_1103592
				S16_1122276
				S16_1122435
				S16_1122508
				S16_1122579
				S16_1122731
				S16_1122739
				S16_1122832
				S16_1123108
				S16_1125849
				S16_1128045
				S16_1128117
				S16_1128353
				S16_1128355
				S16_1128448
				S16_1128813
				S16_1130165
				S16_1134162
				S16_1137439
				S16_1140475
				S16_4130046
				S16_4130070
				S16_4130083
				S16_4131529
				S16_4419128
				S16_4419217
				S16_4424769
				S16_8609130
				S16_11192862
				S16_11525403
				S16_14578827
				S16_14581526
				S16_14590452
				S16_14594482
				S16_14595043
				S16_14595140
				S16_14595231
				S16_14595360
				S16_16068400
				S16_16076799
				S16_16172619
				S16_16177913
				S16_16178017
				S16_16199910
				S16_16213200
				S16_16300971
				S16_16301040
				S16_16317282
				S16_16345212
				S16_16358596
				S16_16359618
				S16_16431168
				S17_2799091
				S17_6085371
				S17_6085375
				S17_6085808
				S17_9525787
				S17_9533700
				S17_15273398
				S17_15275239
				S17_15275365
				S17_15287091
				S17_15287132
				S17_15289010
				S17_15289022
				S17_15289038
				S17_15289061
				S17_15289078
				S17_15289144
				S17_15289241
				S17_15289390
				S17_15291439
				S17_17450326
				S17_19371771
				S17_19372048
				S17_19372713
				S17_19372738
				S17_19372768
				S17_19372873
				S17_19382573
				S17_19759934
				S17_19759938
				S17_19781769
				S17_19832825
				S17_22499050

## Sheet: Supporting Table S7
Supporting Table S7. Kompetitive Allele Specific Polymerase Chain Reaction (KASP) single-nucleotide polymorphisms (SNPs) tightly linked to MATE and H+-ATPase gene, their primer sequences and SNP quality assessment.
SNPID HTPG project-Intertek	SNPNum	AlleleY	AlleleX	Sequence	Customer SNP ID	SNP quality assessment	Number of clusters	Comment
snpME00402	140060	A	G	TTCACTGATGGTGAA[G/A]CTGTTTCCAAAGCA	HCN.Chr16.773	Very good	4	One subcluster seats between A:A and A:G
snpME00403	140061	A	T	GGCTGCCAAATCTGG[T/A]GGACTAATGACATG	HCN.Chr16.796	Good	2	A:A cluster could contain A:T samples, the samples are too close/mixed and unable separate, esepcially when DNA concentration varies
snpME00404	140062	T	A	TGGATCTCAGCAGCA[A/T]TTTAACCCACTGAT	HCN.Chr16.800	Very good	3
snpME00405	140063	G	T	TTTATCTGCCTGGAC[T/G]CTTATGGGTCATGA	HCN.Chr14.5775	Good	3	G:G and G:T are close to each other, lower DNA concentration showed better call rate
snpME00406	140064	A	G	CGGAAAGATGGACCA[G/A]TTACTTGCGCCTAA	HCN.Chr14.6050	Very good	3
snpME00407	140065	G	C	TGATTTAGCGAAGAA[C/G]AAAAGCTGCGCGAG	HCN.Chr14.6070	Good	3	Lower DNA concentration showed better call rate and cluster qualities
Explanation of the SNP quality assessments
Very good = This SNP is working well and is easy to score. Good quality results can be expected.
Good = This SNP is working reasonably well, but is sensitive to DNA concentration or clusters are close together. Faulty annotations and less than 95% data recovery can occur.

[truncated: 12 more sheets: Supporting Table S8, Supporting Table S9, Supporting Table S10, Supporting Table S11, Supporting Table S12, Supporting Table S13, Supporting Table S14, Supporting Table S15, Supporting Table S16, Supporting Table S17, Supporting Table S18, Description]
